# Supplementary material for: Comprehensive assessment of machine learning methods for diagnosing gastrointestinal diseases through whole metagenome sequencing data
Source: Gut Microbes. 2024 Jul 7;16(1):2375679. doi: 10.1080/19490976.2024.2375679 (PMC11229738; doi:10.1080/19490976.2024.2375679)
Supplement: Supplementary table 3.xlsx [file KGMI_A_2375679_SM2139.xlsx]

## Sheet: Average SHAP values (CD)
Rank	Taxa identifier	Scientific name	Scientific name (strict form)	Absolute average SHAP value	Direction of feature
1	t__GCA-900066135 sp900543575/HRGMv2_2046	GCA-900066135 sp900543575	Lachnospiraceae family spp.	0.140953	HC
2	t__Klebsiella pneumoniae/HRGMv2_1765	Klebsiella pneumoniae	Klebsiella pneumoniae	0.13311	CD
3	t__Alistipes finegoldii/HRGMv2_0202	Alistipes finegoldii	Alistipes finegoldii	0.115722	CD
4	t__Unknown_4570/HRGMv2_4570	Acutalibacteraceae family spp.	Acutalibacteraceae family spp.	0.11536	HC
5	t__Mesosutterella multiformis/HRGMv2_0580	Mesosutterella multiformis	Mesosutterella multiformis	0.115032	HC
6	t__Unknown_2445/HRGMv2_2445	UBA8514 genus spp.	Anaerotignaceae family spp.	0.114456	HC
7	t__Unknown_0913/HRGMv2_0913	Collinsella genus spp.	Collinsella genus spp.	0.113726	CD
8	t__Clostridium sp000435835/HRGMv2_0829	Clostridium sp000435835	Clostridium genus spp.	0.113676	HC
9	t__UBA738 sp003522945/HRGMv2_2743	UBA738 sp003522945	Oscillospiraceae family spp.	0.113388	HC
10	t__Turicibacter sp001543345/HRGMv2_2031	Turicibacter sp001543345	Turicibacter genus spp.	0.11286	HC
11	t__Allisonella pneumosintes/HRGMv2_3728	Allisonella pneumosintes	Allisonella pneumosintes	0.110834	CD
12	t__Massilioclostridium coli/HRGMv2_3060	Massilioclostridium coli	Massilioclostridium coli	0.110775	HC
13	t__Enterocloster sp001517625/HRGMv2_2089	Enterocloster sp001517625	Enterocloster genus spp.	0.1077	HC
14	t__Lactiplantibacillus plantarum/HRGMv2_2463	Lactiplantibacillus plantarum	Lactiplantibacillus plantarum	0.106097	CD
15	t__HGM08974 sp900766555/HRGMv2_4038	HGM08974 sp900766555	Helicobacteraceae family spp.	0.101937	CD
16	t__Mediterraneibacter lactaris/HRGMv2_2095	Mediterraneibacter lactaris	Mediterraneibacter lactaris	0.101203	HC
17	t__Dialister invisus/HRGMv2_3692	Dialister invisus	Dialister invisus	0.0996376	CD
18	t__Enterococcus faecalis/HRGMv2_2462	Enterococcus faecalis	Enterococcus faecalis	0.0991919	CD
19	t__Pseudescherichia sp002298805/HRGMv2_1879	Pseudescherichia sp002298805	Pseudescherichia genus spp.	0.0976042	CD
20	t__Collinsella sp003459245/HRGMv2_0862	Collinsella sp003459245	Collinsella genus spp.	0.0970256	CD
21	t__CAG-103 sp000432375/HRGMv2_2709	CAG-103 sp000432375	Oscillospiraceae family spp.	0.0962293	CD
22	t__Hydrogeniiclostridium mannosilyticum/HRGMv2_3150	Hydrogeniiclostridium mannosilyticum	Hydrogeniiclostridium mannosilyticum	0.0959805	HC
23	t__Amedibacillus dolichus/HRGMv2_1932	Amedibacillus dolichus	Amedibacillus dolichus	0.095449	HC
24	t__Unknown_3539/HRGMv2_3539	CAG-354 genus spp.	Clostridia class spp.	0.091591	HC
25	t__UMGS1975 sp900546685/HRGMv2_0808	UMGS1975 sp900546685	Christensenellales order spp.	0.0915188	HC
26	t__UMGS1472 sp900552095/HRGMv2_4263	UMGS1472 sp900552095	Lachnospiraceae family spp.	0.0913626	CD
27	t__Butyricimonas faecihominis/HRGMv2_0182	Butyricimonas faecihominis	Butyricimonas faecihominis	0.0893426	HC
28	t__Roseburia sp003470905/HRGMv2_2171	Roseburia sp003470905	Roseburia genus spp.	0.0880633	HC
29	t__Serratia marcescens_K/HRGMv2_1823	Serratia marcescens_K	Serratia marcescens_K	0.0879414	CD
30	t__Sutterella wadsworthensis/HRGMv2_0557	Sutterella wadsworthensis	Sutterella wadsworthensis	0.0872589	CD
31	t__CAG-274 sp000432155/HRGMv2_2084	CAG-274 sp000432155	Lachnospirales order spp.	0.0863611	HC
32	t__Unknown_0864/HRGMv2_0864	Collinsella genus spp.	Collinsella genus spp.	0.0858079	HC
33	t__Fusobacterium animalis/HRGMv2_1959	Fusobacterium animalis	Fusobacterium animalis	0.0847118	CD
34	t__Anaerosacchariphilus sp900553635/HRGMv2_2327	Anaerosacchariphilus sp900553635	Anaerosacchariphilus genus spp.	0.0844944	HC
35	t__Enterocloster clostridioformis/HRGMv2_2137	Enterocloster clostridioformis	Enterocloster clostridioformis	0.0829522	CD
36	t__Collinsella aerofaciens_G/HRGMv2_0889	Collinsella aerofaciens_G	Collinsella aerofaciens_G	0.0818709	CD
37	t__Lacticaseibacillus rhamnosus/HRGMv2_2523	Lacticaseibacillus rhamnosus	Lacticaseibacillus rhamnosus	0.0818264	CD
38	t__CAG-495 sp000436375/HRGMv2_3309	CAG-495 sp000436375	Alphaproteobacteria class spp.	0.0805103	CD
39	t__Eubacterium_G sp000434315/HRGMv2_2043	Eubacterium_G sp000434315	Eubacterium_G genus spp.	0.0803948	HC
40	t__Lactobacillus gasseri/HRGMv2_2515	Lactobacillus gasseri	Lactobacillus gasseri	0.0801728	CD
41	t__Roseburia intestinalis/HRGMv2_2172	Roseburia intestinalis	Roseburia intestinalis	0.0797856	HC
42	t__Clostridium sp900540255/HRGMv2_0824	Clostridium sp900540255	Clostridium genus spp.	0.079402	HC
43	t__UBA1191 sp900066305/HRGMv2_3235	UBA1191 sp900066305	Anaerovoracaceae family spp.	0.0792299	HC
44	t__Romboutsia timonensis/HRGMv2_3239	Romboutsia timonensis	Romboutsia timonensis	0.0757197	HC
45	t__Megasphaera massiliensis/HRGMv2_3703	Megasphaera massiliensis	Megasphaera massiliensis	0.0754388	CD
46	t__Parasutterella excrementihominis/HRGMv2_0568	Parasutterella excrementihominis	Parasutterella excrementihominis	0.0750818	CD
47	t__Anaerostipes sp000508985/HRGMv2_2133	Anaerostipes sp000508985	Anaerostipes genus spp.	0.0745461	CD
48	t__Blautia_A sp003471165/HRGMv2_2175	Blautia_A sp003471165	Blautia_A genus spp.	0.0741756	HC
49	t__RC9 sp000433355/HRGMv2_0187	RC9 sp000433355	Bacteroidales order spp.	0.0736222	CD
50	t__Unknown_4528/HRGMv2_4528	Oscillospiraceae family spp.	Oscillospiraceae family spp.	0.0734811	HC
51	t__Odoribacter splanchnicus/HRGMv2_0152	Odoribacter splanchnicus	Odoribacter splanchnicus	0.0734565	CD
52	t__UBA1691 sp900544375/HRGMv2_2817	UBA1691 sp900544375	Acutalibacteraceae family spp.	0.0731803	CD
53	t__Anaerococcus vaginalis/HRGMv2_3605	Anaerococcus vaginalis	Anaerococcus vaginalis	0.0728287	CD
54	t__Enterococcus_B faecium/HRGMv2_2471	Enterococcus_B faecium	Enterococcus_B faecium	0.0723986	CD
55	t__Blautia_A caecimuris/HRGMv2_2265	Blautia_A caecimuris	Blautia_A caecimuris	0.0711745	HC
56	t__Lawsonibacter asaccharolyticus/HRGMv2_2924	Lawsonibacter asaccharolyticus	Lawsonibacter asaccharolyticus	0.0708401	HC
57	t__Prevotella sp900313215/HRGMv2_0243	Prevotella sp900313215	Prevotella genus spp.	0.0706034	CD
58	t__Alistipes_A sp900240235/HRGMv2_0205	Alistipes_A sp900240235	Alistipes_A genus spp.	0.0706028	HC
59	t__Agathobacter rectalis/HRGMv2_2063	Agathobacter rectalis	Agathobacter rectalis	0.0703834	HC
60	t__Anaerobutyricum hallii/HRGMv2_2070	Anaerobutyricum hallii	Anaerobutyricum hallii	0.0700303	HC
61	t__Pauljensenia bouchesdurhonensis/HRGMv2_0111	Pauljensenia bouchesdurhonensis	Pauljensenia bouchesdurhonensis	0.0695218	HC
62	t__Anaerotignum faecicola/HRGMv2_2051	Anaerotignum faecicola	Anaerotignum faecicola	0.0688678	CD
63	t__Eubacterium_I ramulus_A/HRGMv2_2101	Eubacterium_I ramulus_A	Eubacterium_I ramulus_A	0.0688134	HC
64	t__UBA644 sp900547165/HRGMv2_2837	UBA644 sp900547165	Oscillospirales order spp.	0.0686481	HC
65	t__Phocaeicola coprocola/HRGMv2_0153	Phocaeicola coprocola	Phocaeicola coprocola	0.068632	HC
66	t__COE1 sp001916965/HRGMv2_2214	COE1 sp001916965	Lachnospiraceae family spp.	0.068505	HC
67	t__Clostridioides difficile/HRGMv2_3245	Clostridioides difficile	Clostridioides difficile	0.0683259	CD
68	t__Bilophila wadsworthia/HRGMv2_1721	Bilophila wadsworthia	Bilophila wadsworthia	0.0681997	HC
69	t__Megasphaera sp000417505/HRGMv2_3696	Megasphaera sp000417505	Megasphaera genus spp.	0.0676798	HC
70	t__Methanobrevibacter_A smithii_A/HRGMv2_2582	Methanobrevibacter_A smithii_A	Methanobrevibacter_A smithii_A	0.0672348	CD
71	t__Clostridium_P perfringens/HRGMv2_0826	Clostridium_P perfringens	Clostridium_P perfringens	0.0668615	CD
72	t__Unknown_4779/HRGMv2_4779	HGM13862 genus spp.	Dehalobacteriia class spp.	0.0664193	HC
73	t__Borkfalkia ceftriaxoniphila/HRGMv2_0713	Borkfalkia ceftriaxoniphila	Borkfalkia ceftriaxoniphila	0.0662494	CD
74	t__Dialister hominis/HRGMv2_3676	Dialister hominis	Dialister hominis	0.0656484	HC
75	t__Pediococcus acidilactici/HRGMv2_2487	Pediococcus acidilactici	Pediococcus acidilactici	0.0653912	CD
76	t__Fusobacterium_A varium/HRGMv2_1947	Fusobacterium_A varium	Fusobacterium_A varium	0.0653117	CD
77	t__Ruminococcus_C callidus/HRGMv2_2731	Ruminococcus_C callidus	Ruminococcus_C callidus	0.0651074	HC
78	t__Eikenella corrodens/HRGMv2_4011	Eikenella corrodens	Eikenella corrodens	0.0650573	CD
79	t__UBA737 sp900549055/HRGMv2_2830	UBA737 sp900549055	Acutalibacteraceae family spp.	0.0636725	HC
80	t__Streptococcus gallolyticus/HRGMv2_2483	Streptococcus gallolyticus	Streptococcus gallolyticus	0.0633994	CD
81	t__CAG-238 sp900542245/HRGMv2_3266	CAG-238 sp900542245	Anaerovoracaceae family spp.	0.0633477	CD
82	t__Ligilactobacillus salivarius/HRGMv2_2489	Ligilactobacillus salivarius	Ligilactobacillus salivarius	0.0626495	CD
83	t__Collinsella sp003436275/HRGMv2_0867	Collinsella sp003436275	Collinsella genus spp.	0.0625147	HC
84	t__Clostridium sp001916075/HRGMv2_0828	Clostridium sp001916075	Clostridium genus spp.	0.0624787	HC
85	t__Phocaeicola coprophilus/HRGMv2_0201	Phocaeicola coprophilus	Phocaeicola coprophilus	0.0623907	CD
86	t__Erysipelatoclostridium ramosum/HRGMv2_1904	Erysipelatoclostridium ramosum	Erysipelatoclostridium ramosum	0.0622495	CD
87	t__Enterococcus_A avium/HRGMv2_2509	Enterococcus_A avium	Enterococcus_A avium	0.0619819	CD
88	t__NSJ-63 sp014384805/HRGMv2_0817	NSJ-63 sp014384805	Christensenellaceae family spp.	0.0617459	HC
89	t__Neobittarella massiliensis/HRGMv2_4511	Neobittarella massiliensis	Neobittarella massiliensis	0.0616268	HC
90	t__CAG-81 sp900066785/HRGMv2_2168	CAG-81 sp900066785	Lachnospiraceae family spp.	0.0614464	CD
91	t__Anaerosacchariphilus sp014290175/HRGMv2_2439	Anaerosacchariphilus sp014290175	Anaerosacchariphilus genus spp.	0.0613736	HC
92	t__Hungatella sp005845265/HRGMv2_2100	Hungatella sp005845265	Hungatella genus spp.	0.0611834	CD
93	t__CAG-103 sp900543625/HRGMv2_2710	CAG-103 sp900543625	Oscillospiraceae family spp.	0.0609273	CD
94	t__Unknown_3724/HRGMv2_3724	Veillonella genus spp.	Veillonella genus spp.	0.0604951	HC
95	t__Ruminococcus_E bromii/HRGMv2_2693	Ruminococcus_E bromii	Ruminococcus_E bromii	0.0603858	HC
96	t__CAG-1427 sp000435675/HRGMv2_0855	CAG-1427 sp000435675	Eggerthellaceae family spp.	0.0603029	HC
97	t__Agathobaculum sp003481705/HRGMv2_2717	Agathobaculum sp003481705	Agathobaculum genus spp.	0.0601075	CD
98	t__CAG-317 sp000433535/HRGMv2_2125	CAG-317 sp000433535	Lachnospiraceae family spp.	0.0600442	CD
99	t__Unknown_1640/HRGMv2_1640	UMGS124 genus spp.	Coriobacteriales order spp.	0.059639	HC
100	t__Phocaeicola plebeius_A/HRGMv2_0147	Phocaeicola plebeius_A	Phocaeicola plebeius_A	0.0592565	HC
101	t__Ruminococcus_C sp000433635/HRGMv2_2777	Ruminococcus_C sp000433635	Ruminococcus_C genus spp.	0.059233	HC
102	t__Acidaminococcus intestini/HRGMv2_0019	Acidaminococcus intestini	Acidaminococcus intestini	0.0592007	CD
103	t__Clostridium paraputrificum/HRGMv2_0837	Clostridium paraputrificum	Clostridium paraputrificum	0.059061	CD
104	t__Enterocloster clostridioformis_A/HRGMv2_2139	Enterocloster clostridioformis_A	Enterocloster clostridioformis_A	0.0587956	CD
105	t__Lactobacillus crispatus/HRGMv2_2488	Lactobacillus crispatus	Lactobacillus crispatus	0.0583315	HC
106	t__Salmonella enterica/HRGMv2_1854	Salmonella enterica	Salmonella enterica	0.0583015	CD
107	t__Morganella morganii/HRGMv2_1790	Morganella morganii	Morganella morganii	0.0582703	CD
108	t__Erysipelatoclostridium spiroforme/HRGMv2_1908	Erysipelatoclostridium spiroforme	Erysipelatoclostridium spiroforme	0.0579467	HC
109	t__Harryflintia acetispora/HRGMv2_3067	Harryflintia acetispora	Harryflintia acetispora	0.0575555	CD
110	t__Blautia_A obeum_B/HRGMv2_2152	Blautia_A obeum_B	Blautia_A obeum_B	0.0573671	HC
111	t__Anaerobutyricum soehngenii/HRGMv2_2212	Anaerobutyricum soehngenii	Anaerobutyricum soehngenii	0.0569215	HC
112	t__Roseburia inulinivorans/HRGMv2_2092	Roseburia inulinivorans	Roseburia inulinivorans	0.0569046	HC
113	t__UMGS1670 sp900553995/HRGMv2_2373	UMGS1670 sp900553995	Anaerotignaceae family spp.	0.0567181	HC
114	t__Peptostreptococcus anaerobius/HRGMv2_3248	Peptostreptococcus anaerobius	Peptostreptococcus anaerobius	0.0567133	CD
115	t__Massilioclostridium methylpentosum/HRGMv2_4451	Massilioclostridium methylpentosum	Massilioclostridium methylpentosum	0.0566762	CD
116	t__Anaeroglobus micronuciformis/HRGMv2_3725	Anaeroglobus micronuciformis	Anaeroglobus micronuciformis	0.0566708	CD
117	t__Unknown_3186/HRGMv2_3186	CAG-110 genus spp.	Oscillospiraceae family spp.	0.0564602	HC
118	t__Coprobacillus cateniformis/HRGMv2_1901	Coprobacillus cateniformis	Coprobacillus cateniformis	0.0562631	HC
119	t__Catenibacterium mitsuokai/HRGMv2_1886	Catenibacterium mitsuokai	Catenibacterium mitsuokai	0.0562565	CD
120	t__Agathobacter sp900546625/HRGMv2_2064	Agathobacter sp900546625	Agathobacter genus spp.	0.0561606	HC
121	t__Limosilactobacillus fermentum/HRGMv2_2475	Limosilactobacillus fermentum	Limosilactobacillus fermentum	0.0560695	CD
122	t__Blautia sp001304935/HRGMv2_2142	Blautia sp001304935	Blautia genus spp.	0.0558277	HC
123	t__UMGS1071 sp900541905/HRGMv2_2699	UMGS1071 sp900541905	Acutalibacteraceae family spp.	0.0557397	HC
124	t__Emergencia timonensis/HRGMv2_3263	Emergencia timonensis	Emergencia timonensis	0.0555612	HC
125	t__Klebsiella_A oxytoca/HRGMv2_1782	Klebsiella_A oxytoca	Klebsiella_A oxytoca	0.0555251	CD
126	t__Blautia sp900753905/HRGMv2_4242	Blautia sp900753905	Blautia genus spp.	0.0554893	HC
127	t__Anaerosacchariphilus sp900066385/HRGMv2_2328	Anaerosacchariphilus sp900066385	Anaerosacchariphilus genus spp.	0.0554391	HC
128	t__Bifidobacterium breve/HRGMv2_0074	Bifidobacterium breve	Bifidobacterium breve	0.0553733	CD
129	t__Roseburia hominis/HRGMv2_2052	Roseburia hominis	Roseburia hominis	0.0552869	HC
130	t__Faecalibacterium prausnitzii_H/HRGMv2_2801	Faecalibacterium prausnitzii_H	Faecalibacterium prausnitzii_H	0.0551991	CD
131	t__CAG-533 sp000434495/HRGMv2_3374	CAG-533 sp000434495	Bacilli class spp.	0.0551574	HC
132	t__Alistipes sp900541585/HRGMv2_0130	Alistipes sp900541585	Alistipes genus spp.	0.0551573	CD
133	t__Anaerotruncus rubiinfantis/HRGMv2_3065	Anaerotruncus rubiinfantis	Anaerotruncus rubiinfantis	0.0547618	CD
134	t__Collinsella sp900540945/HRGMv2_0929	Collinsella sp900540945	Collinsella genus spp.	0.0545396	CD
135	t__CAG-417 sp000432835/HRGMv2_3361	CAG-417 sp000432835	Bacilli class spp.	0.0544599	HC
136	t__Blautia hominis/HRGMv2_4274	Blautia hominis	Blautia hominis	0.054401	CD
137	t__Blautia_A sp000436615/HRGMv2_2196	Blautia_A sp000436615	Blautia_A genus spp.	0.0543559	HC
138	t__Olsenella uli/HRGMv2_1669	Olsenella uli	Olsenella uli	0.054107	HC
139	t__Faecalimonas sp000209385/HRGMv2_2266	Faecalimonas sp000209385	Faecalimonas genus spp.	0.0540999	CD
140	t__Turicibacter sanguinis/HRGMv2_2030	Turicibacter sanguinis	Turicibacter sanguinis	0.0540912	HC
141	t__Desulfovibrio sp900556755/HRGMv2_1726	Desulfovibrio sp900556755	Desulfovibrio genus spp.	0.0538107	CD
142	t__Terrisporobacter sp900557165/HRGMv2_3280	Terrisporobacter sp900557165	Terrisporobacter genus spp.	0.0535448	HC
143	t__CAG-274 sp900545305/HRGMv2_2083	CAG-274 sp900545305	Lachnospirales order spp.	0.0534263	HC
144	t__CAG-313 sp000433035/HRGMv2_2595	CAG-313 sp000433035	Bacilli class spp.	0.0534065	HC
145	t__Veillonella parvula_A/HRGMv2_3693	Veillonella parvula_A	Veillonella parvula_A	0.0526947	CD
146	t__Lactobacillus acidophilus/HRGMv2_2525	Lactobacillus acidophilus	Lactobacillus acidophilus	0.0522323	CD
147	t__Ruminococcus_E bromii_B/HRGMv2_2692	Ruminococcus_E bromii_B	Ruminococcus_E bromii_B	0.0514363	HC
148	t__Leuconostoc lactis/HRGMv2_2477	Leuconostoc lactis	Leuconostoc lactis	0.0513343	HC
149	t__UBA7182 sp003481535/HRGMv2_2339	UBA7182 sp003481535	Lachnospiraceae family spp.	0.051087	HC
150	t__Negativibacillus massiliensis/HRGMv2_2723	Negativibacillus massiliensis	Negativibacillus massiliensis	0.0507911	CD
151	t__Gemella morbillorum/HRGMv2_4718	Gemella morbillorum	Gemella morbillorum	0.0505042	CD
152	t__Blautia_A sp900120195/HRGMv2_2153	Blautia_A sp900120195	Blautia_A genus spp.	0.0502944	CD
153	t__Unknown_3158/HRGMv2_3158	Oscillospiraceae family spp.	Oscillospiraceae family spp.	0.0501861	HC
154	t__Unknown_3110/HRGMv2_3110	Dysosmobacter genus spp.	Dysosmobacter genus spp.	0.0501169	HC
155	t__Staphylococcus aureus/HRGMv2_3494	Staphylococcus aureus	Staphylococcus aureus	0.049819	CD
156	t__CAG-628 sp003524085/HRGMv2_3379	CAG-628 sp003524085	Bacilli class spp.	0.0494842	HC
157	t__Prevotella sp000436035/HRGMv2_0285	Prevotella sp000436035	Prevotella genus spp.	0.0491152	CD
158	t__CAG-269 sp003525075/HRGMv2_3512	CAG-269 sp003525075	Clostridia class spp.	0.0491151	HC
159	t__Duodenibacillus sp900538905/HRGMv2_0560	Duodenibacillus sp900538905	Duodenibacillus genus spp.	0.0489477	CD
160	t__Enterobacter cloacae_M/HRGMv2_1775	Enterobacter cloacae_M	Enterobacter cloacae_M	0.0488812	CD
161	t__Eisenbergiella massiliensis/HRGMv2_2146	Eisenbergiella massiliensis	Eisenbergiella massiliensis	0.0485464	CD
162	t__Unknown_1758/HRGMv2_1758	Haemophilus_D genus spp.	Haemophilus_D genus spp.	0.0482989	HC
163	t__CAG-495 sp001917125/HRGMv2_3317	CAG-495 sp001917125	Alphaproteobacteria class spp.	0.0482803	HC
164	t__Scardovia wiggsiae/HRGMv2_0079	Scardovia wiggsiae	Scardovia wiggsiae	0.0482253	CD
165	t__Enterococcus_B lactis/HRGMv2_2470	Enterococcus_B lactis	Enterococcus_B lactis	0.0479744	CD
166	t__Enterocloster sp005845215/HRGMv2_2277	Enterocloster sp005845215	Enterocloster genus spp.	0.0479406	CD
167	t__CAG-245 sp000435175/HRGMv2_3514	CAG-245 sp000435175	Clostridia class spp.	0.0477338	HC
168	t__Ruminococcus_A faecicola/HRGMv2_2111	Ruminococcus_A faecicola	Ruminococcus_A faecicola	0.0477263	HC
169	t__Bacteroides stercoris/HRGMv2_0133	Bacteroides stercoris	Bacteroides stercoris	0.0477237	HC
170	t__UMGS1484 sp900552285/HRGMv2_2826	UMGS1484 sp900552285	Acutalibacteraceae family spp.	0.0477025	HC
171	t__Unknown_2443/HRGMv2_2443	Lachnospiraceae family spp.	Lachnospiraceae family spp.	0.0476354	HC
172	t__UBA9502 sp003480315/HRGMv2_2298	UBA9502 sp003480315	Lachnospiraceae family spp.	0.0474648	CD
173	t__Lancefieldella sp000564995/HRGMv2_1665	Lancefieldella sp000564995	Lancefieldella genus spp.	0.0470879	CD
174	t__Lactobacillus paragasseri/HRGMv2_2514	Lactobacillus paragasseri	Lactobacillus paragasseri	0.0468203	CD
175	t__Collinsella sp900768435/HRGMv2_0911	Collinsella sp900768435	Collinsella genus spp.	0.0467496	CD
176	t__CAG-170 sp900549635/HRGMv2_2926	CAG-170 sp900549635	Oscillospiraceae family spp.	0.0466075	HC
177	t__CAG-81 sp900541255/HRGMv2_2310	CAG-81 sp900541255	Lachnospiraceae family spp.	0.0462207	CD
178	t__Anaeromassilibacillus sp001305115/HRGMv2_2921	Anaeromassilibacillus sp001305115	Anaeromassilibacillus genus spp.	0.0460244	HC
179	t__Phascolarctobacterium faecium/HRGMv2_0005	Phascolarctobacterium faecium	Phascolarctobacterium faecium	0.0457741	HC
180	t__Faecalibacterium prausnitzii_F/HRGMv2_2850	Faecalibacterium prausnitzii_F	Faecalibacterium prausnitzii_F	0.0456367	CD
181	t__CAG-110 sp900544975/HRGMv2_3116	CAG-110 sp900544975	Oscillospiraceae family spp.	0.045468	HC
182	t__Fusobacterium_A ulcerans/HRGMv2_1952	Fusobacterium_A ulcerans	Fusobacterium_A ulcerans	0.0453507	CD
183	t__Faecalimonas phoceensis/HRGMv2_2206	Faecalimonas phoceensis	Faecalimonas phoceensis	0.04514	HC
184	t__CAG-238 sp000435615/HRGMv2_3249	CAG-238 sp000435615	Anaerovoracaceae family spp.	0.0450627	CD
185	t__Massilimaliae timonensis/HRGMv2_3062	Massilimaliae timonensis	Massilimaliae timonensis	0.0448552	HC
186	t__Eubacterium_I ramulus/HRGMv2_2080	Eubacterium_I ramulus	Eubacterium_I ramulus	0.0443268	CD
187	t__Blautia coccoides/HRGMv2_2271	Blautia coccoides	Blautia coccoides	0.0442185	CD
188	t__Unknown_4540/HRGMv2_4540	Butyricicoccus genus spp.	Butyricicoccus genus spp.	0.0441688	HC
189	t__Collinsella sp003458415/HRGMv2_0861	Collinsella sp003458415	Collinsella genus spp.	0.0440797	HC
190	t__Veillonella dispar_A/HRGMv2_3718	Veillonella dispar_A	Veillonella dispar_A	0.0439394	HC
191	t__Paraprevotella clara/HRGMv2_0136	Paraprevotella clara	Paraprevotella clara	0.0437242	HC
192	t__Prevotella sp900290275/HRGMv2_0244	Prevotella sp900290275	Prevotella genus spp.	0.0436343	HC
193	t__Unknown_3029/HRGMv2_3029	UMGS1591 genus spp.	Acutalibacteraceae family spp.	0.0433803	HC
194	t__CAG-145 sp900542565/HRGMv2_3273	CAG-145 sp900542565	Anaerovoracaceae family spp.	0.0431583	HC
195	t__Alistipes_A ihumii/HRGMv2_0131	Alistipes_A ihumii	Alistipes_A ihumii	0.0431509	HC
196	t__Unknown_1128/HRGMv2_1128	Collinsella genus spp.	Collinsella genus spp.	0.0431151	CD
197	t__Unknown_2091/HRGMv2_2091	Lachnospiraceae family spp.	Lachnospiraceae family spp.	0.0429343	HC
198	t__Unknown_4505/HRGMv2_4505	QANG01 genus spp.	Ruminococcaceae family spp.	0.0429265	HC
199	t__CAG-269 sp001916055/HRGMv2_3510	CAG-269 sp001916055	Clostridia class spp.	0.0429236	HC
200	t__UBA9475 sp900549885/HRGMv2_2903	UBA9475 sp900549885	Oscillospiraceae family spp.	0.0428412	HC
201	t__Collinsella aerofaciens_F/HRGMv2_0899	Collinsella aerofaciens_F	Collinsella aerofaciens_F	0.0426411	CD
202	t__Bacteroides clarus/HRGMv2_0322	Bacteroides clarus	Bacteroides clarus	0.0424878	HC
203	t__TF01-11 sp003524945/HRGMv2_2165	TF01-11 sp003524945	Lachnospiraceae family spp.	0.042311	HC
204	t__TF01-11 sp003149875/HRGMv2_2072	TF01-11 sp003149875	Lachnospiraceae family spp.	0.0422764	HC
205	t__CAG-170 sp003516765/HRGMv2_2798	CAG-170 sp003516765	Oscillospiraceae family spp.	0.0422284	CD
206	t__KLE1615 sp900066985/HRGMv2_2055	KLE1615 sp900066985	Lachnospiraceae family spp.	0.0421982	HC
207	t__UMGS1696 sp900753285/HRGMv2_2911	UMGS1696 sp900753285	Oscillospirales order spp.	0.0418821	HC
208	t__UBA866 sp900543295/HRGMv2_3103	UBA866 sp900543295	Ruminococcaceae family spp.	0.0418794	HC
209	t__Coprococcus sp900066115/HRGMv2_2107	Coprococcus sp900066115	Coprococcus genus spp.	0.0417681	HC
210	t__Unknown_4502/HRGMv2_4502	UBA644 family spp.	Oscillospirales order spp.	0.0417289	HC
211	t__UMGS1670 sp900548595/HRGMv2_2320	UMGS1670 sp900548595	Anaerotignaceae family spp.	0.0416905	HC
212	t__Lawsonibacter sp900066825/HRGMv2_2705	Lawsonibacter sp900066825	Lawsonibacter genus spp.	0.0415662	HC
213	t__Sutterella wadsworthensis_A/HRGMv2_0562	Sutterella wadsworthensis_A	Sutterella wadsworthensis_A	0.0415219	CD
214	t__Eggerthella sinensis/HRGMv2_4123	Eggerthella sinensis	Eggerthella sinensis	0.041398	HC
215	t__Alistipes sp900544265/HRGMv2_0368	Alistipes sp900544265	Alistipes genus spp.	0.0412769	CD
216	t__Faecalibacterium prausnitzii_I/HRGMv2_2788	Faecalibacterium prausnitzii_I	Faecalibacterium prausnitzii_I	0.041206	CD
217	t__Hungatella_A hathewayi_A/HRGMv2_2282	Hungatella_A hathewayi_A	Hungatella_A hathewayi_A	0.041158	CD
218	t__Dorea_B phocaeensis/HRGMv2_2382	Dorea_B phocaeensis	Dorea_B phocaeensis	0.0410771	CD
219	t__Veillonella dispar_A/HRGMv2_3708	Veillonella dispar_A	Veillonella dispar_A	0.041038	CD
220	t__QAMM01 sp003150405/HRGMv2_4495	QAMM01 sp003150405	Ruminococcaceae family spp.	0.0408703	HC
221	t__Phocaeicola sp900546645/HRGMv2_0525	Phocaeicola sp900546645	Phocaeicola genus spp.	0.0407983	HC
222	t__Unknown_4108/HRGMv2_4108	CAG-74 family spp.	Christensenellales order spp.	0.0407658	HC
223	t__Schaedlerella sp900066545/HRGMv2_2097	Schaedlerella sp900066545	Schaedlerella genus spp.	0.0407389	CD
224	t__Escherichia coli_D/HRGMv2_1768	Escherichia coli_D	Escherichia coli_D	0.0407287	CD
225	t__Terrisporobacter othiniensis/HRGMv2_3256	Terrisporobacter othiniensis	Terrisporobacter othiniensis	0.040725	CD
226	t__CAG-302 sp900543825/HRGMv2_3383	CAG-302 sp900543825	Bacilli class spp.	0.0406804	CD
227	t__Bacteroides fragilis/HRGMv2_0221	Bacteroides fragilis	Bacteroides fragilis	0.0406295	CD
228	t__CAG-103 sp900317855/HRGMv2_2712	CAG-103 sp900317855	Oscillospiraceae family spp.	0.0405969	CD
229	t__Enterocloster sp900543885/HRGMv2_2067	Enterocloster sp900543885	Enterocloster genus spp.	0.0404799	HC
230	t__Methanobrevibacter_A smithii/HRGMv2_2581	Methanobrevibacter_A smithii	Methanobrevibacter_A smithii	0.0404271	HC
231	t__CAG-1427 sp000436075/HRGMv2_1623	CAG-1427 sp000436075	Eggerthellaceae family spp.	0.0400129	HC
232	t__Unknown_4494/HRGMv2_4494	Hydrogeniiclostridium genus spp.	Hydrogeniiclostridium genus spp.	0.0397263	HC
233	t__Collinsella sp900541745/HRGMv2_1082	Collinsella sp900541745	Collinsella genus spp.	0.0396584	HC
234	t__Leuconostoc mesenteroides/HRGMv2_2545	Leuconostoc mesenteroides	Leuconostoc mesenteroides	0.0395659	HC
235	t__SFFH01 sp900542445/HRGMv2_0671	SFFH01 sp900542445	Christensenellales order spp.	0.0394183	HC
236	t__Faecalibacillus intestinalis/HRGMv2_1898	Faecalibacillus intestinalis	Faecalibacillus intestinalis	0.0393798	CD
237	t__Staphylococcus epidermidis/HRGMv2_3496	Staphylococcus epidermidis	Staphylococcus epidermidis	0.0392884	CD
238	t__Rothia sp001808955/HRGMv2_0062	Rothia sp001808955	Rothia genus spp.	0.0392691	HC
239	t__Proteus mirabilis/HRGMv2_1793	Proteus mirabilis	Proteus mirabilis	0.0392388	CD
240	t__Ruminococcus_E sp003526955/HRGMv2_2690	Ruminococcus_E sp003526955	Ruminococcus_E genus spp.	0.039136	CD
241	t__Phocaeicola sp000432735/HRGMv2_0297	Phocaeicola sp000432735	Phocaeicola genus spp.	0.0390625	CD
242	t__Acutalibacter sp900543555/HRGMv2_2880	Acutalibacter sp900543555	Acutalibacter genus spp.	0.0389107	CD
243	t__Collinsella sp900541745/HRGMv2_0925	Collinsella sp900541745	Collinsella genus spp.	0.0387843	HC
244	t__Ruminococcus_B gnavus/HRGMv2_2200	Ruminococcus_B gnavus	Ruminococcus_B gnavus	0.0387518	CD
245	t__Alloscardovia omnicolens/HRGMv2_0107	Alloscardovia omnicolens	Alloscardovia omnicolens	0.0387109	HC
246	t__Blautia sp900765525/HRGMv2_2135	Blautia sp900765525	Blautia genus spp.	0.0386476	CD
247	t__Mogibacterium timidum/HRGMv2_4618	Mogibacterium timidum	Mogibacterium timidum	0.0386391	HC
248	t__UMGS856 sp900546265/HRGMv2_2943	UMGS856 sp900546265	Acutalibacteraceae family spp.	0.0385886	HC
249	t__CAG-269 sp001916035/HRGMv2_3559	CAG-269 sp001916035	Clostridia class spp.	0.0385763	HC
250	t__Haemophilus_D sp900764435/HRGMv2_1760	Haemophilus_D sp900764435	Haemophilus_D genus spp.	0.0384898	HC
251	t__Fournierella sp002159185/HRGMv2_3127	Fournierella sp002159185	Fournierella genus spp.	0.0384364	CD
252	t__Unknown_2338/HRGMv2_2338	UBA7182 genus spp.	Lachnospiraceae family spp.	0.0384142	HC
253	t__Veillonella dispar/HRGMv2_3714	Veillonella dispar	Veillonella dispar	0.0382599	HC
254	t__CAG-605 sp000433255/HRGMv2_3377	CAG-605 sp000433255	Bacilli class spp.	0.0382537	HC
255	t__Caecibacter hominis/HRGMv2_3748	Caecibacter hominis	Caecibacter hominis	0.0380801	HC
256	t__CAG-170 sp002404795/HRGMv2_2867	CAG-170 sp002404795	Oscillospiraceae family spp.	0.0380772	HC
257	t__Clostridium_Q symbiosum/HRGMv2_2158	Clostridium_Q symbiosum	Clostridium_Q symbiosum	0.0380714	CD
258	t__CAG-245 sp000434195/HRGMv2_3536	CAG-245 sp000434195	Clostridia class spp.	0.0380381	HC
259	t__Phocaeicola plebeius/HRGMv2_0148	Phocaeicola plebeius	Phocaeicola plebeius	0.0379476	HC
260	t__CAG-194 sp000432915/HRGMv2_2179	CAG-194 sp000432915	Lachnospiraceae family spp.	0.0379351	HC
261	t__Unknown_4620/HRGMv2_4620	Anaerovoracaceae family spp.	Anaerovoracaceae family spp.	0.0377539	HC
262	t__Unknown_4498/HRGMv2_4498	Agathobaculum genus spp.	Agathobaculum genus spp.	0.0377051	CD
263	t__ER4 sp000765235/HRGMv2_2744	ER4 sp000765235	Oscillospiraceae family spp.	0.0376995	CD
264	t__Clostridium neonatale/HRGMv2_0839	Clostridium neonatale	Clostridium neonatale	0.0376797	CD
265	t__Lactobacillus johnsonii/HRGMv2_2524	Lactobacillus johnsonii	Lactobacillus johnsonii	0.0375857	CD
266	t__Eubacterium_R sp900539425/HRGMv2_2872	Eubacterium_R sp900539425	Eubacterium_R genus spp.	0.0375847	CD
267	t__Anaeroglobus massiliensis/HRGMv2_3745	Anaeroglobus massiliensis	Anaeroglobus massiliensis	0.03755	CD
268	t__Unknown_1092/HRGMv2_1092	Collinsella genus spp.	Collinsella genus spp.	0.0375421	CD
269	t__Pauljensenia turicensis/HRGMv2_0084	Pauljensenia turicensis	Pauljensenia turicensis	0.0373908	CD
270	t__Coprococcus eutactus/HRGMv2_2115	Coprococcus eutactus	Coprococcus eutactus	0.0372868	HC
271	t__CAG-317 sp000433215/HRGMv2_2267	CAG-317 sp000433215	Lachnospiraceae family spp.	0.0371655	HC
272	t__Collinsella sp002232035/HRGMv2_1059	Collinsella sp002232035	Collinsella genus spp.	0.0370598	HC
273	t__Prevotella stercorea/HRGMv2_0161	Prevotella stercorea	Prevotella stercorea	0.0369376	CD
274	t__Acutalibacter sp000435395/HRGMv2_2910	Acutalibacter sp000435395	Acutalibacter genus spp.	0.0369245	CD
275	t__Holdemania filiformis/HRGMv2_1929	Holdemania filiformis	Holdemania filiformis	0.0366963	HC
276	t__Ruminococcus_E sp900314705/HRGMv2_2733	Ruminococcus_E sp900314705	Ruminococcus_E genus spp.	0.0366537	HC
277	t__Bacteroides cellulosilyticus/HRGMv2_0232	Bacteroides cellulosilyticus	Bacteroides cellulosilyticus	0.0366256	CD
278	t__Clostridium saudiense/HRGMv2_0830	Clostridium saudiense	Clostridium saudiense	0.0366242	HC
279	t__Alistipes onderdonkii/HRGMv2_0155	Alistipes onderdonkii	Alistipes onderdonkii	0.0364804	CD
280	t__GCA-900066135 sp900066135/HRGMv2_2264	GCA-900066135 sp900066135	Lachnospiraceae family spp.	0.0364402	HC
281	t__UBA1191 sp900543485/HRGMv2_3226	UBA1191 sp900543485	Anaerovoracaceae family spp.	0.036316	HC
282	t__TF01-11 sp001414325/HRGMv2_2166	TF01-11 sp001414325	Lachnospiraceae family spp.	0.0362437	HC
283	t__Prevotella rara/HRGMv2_0185	Prevotella rara	Prevotella rara	0.0361435	HC
284	t__Unknown_2094/HRGMv2_2094	Roseburia genus spp.	Roseburia genus spp.	0.0361171	HC
285	t__CAG-1031 sp000431215/HRGMv2_0226	CAG-1031 sp000431215	Muribaculaceae family spp.	0.0361154	CD
286	t__Anaerostipes hadrus/HRGMv2_2047	Anaerostipes hadrus	Anaerostipes hadrus	0.0361072	HC
287	t__Bifidobacterium animalis/HRGMv2_0051	Bifidobacterium animalis	Bifidobacterium animalis	0.0360726	CD
288	t__AM51-8 sp900761925/HRGMv2_2434	AM51-8 sp900761925	Lachnospiraceae family spp.	0.0360506	HC
289	t__Parabacteroides johnsonii/HRGMv2_0144	Parabacteroides johnsonii	Parabacteroides johnsonii	0.0360247	HC
290	t__Unknown_4305/HRGMv2_4305	Faecalimonas genus spp.	Faecalimonas genus spp.	0.0359869	CD
291	t__CAG-603 sp900066105/HRGMv2_2229	CAG-603 sp900066105	Lachnospiraceae family spp.	0.0359521	CD
292	t__Ruthenibacterium sp900546885/HRGMv2_2819	Ruthenibacterium sp900546885	Ruthenibacterium genus spp.	0.0359497	CD
293	t__Enterocloster sp000431375/HRGMv2_2065	Enterocloster sp000431375	Enterocloster genus spp.	0.0358498	CD
294	t__Campylobacter_D coli/HRGMv2_0649	Campylobacter_D coli	Campylobacter_D coli	0.0357364	CD
295	t__CAG-83 sp000431575/HRGMv2_2704	CAG-83 sp000431575	Oscillospiraceae family spp.	0.0357223	CD
296	t__Veillonella dispar/HRGMv2_3719	Veillonella dispar	Veillonella dispar	0.0356681	HC
297	t__Campylobacter_A concisus_R/HRGMv2_0633	Campylobacter_A concisus_R	Campylobacter_A concisus_R	0.0355903	CD
298	t__Phocaeicola sp000434735/HRGMv2_0212	Phocaeicola sp000434735	Phocaeicola genus spp.	0.0355772	CD
299	t__Eubacterium_I sp900546495/HRGMv2_2102	Eubacterium_I sp900546495	Eubacterium_I genus spp.	0.035554	HC
300	t__UMGS911 sp900545935/HRGMv2_2836	UMGS911 sp900545935	Oscillospirales order spp.	0.0354562	HC
301	t__Prevotellamassilia sp000437675/HRGMv2_0249	Prevotellamassilia sp000437675	Prevotellamassilia genus spp.	0.0353385	HC
302	t__UBA11940 sp900549005/HRGMv2_0706	UBA11940 sp900549005	Borkfalkiaceae family spp.	0.0352596	CD
303	t__Holdemanella biformis/HRGMv2_1893	Holdemanella biformis	Holdemanella biformis	0.0351905	CD
304	t__UMGS1071 sp900542375/HRGMv2_2698	UMGS1071 sp900542375	Acutalibacteraceae family spp.	0.0351663	CD
305	t__Blautia_A sp900547615/HRGMv2_2157	Blautia_A sp900547615	Blautia_A genus spp.	0.0351258	HC
306	t__Streptococcus lutetiensis/HRGMv2_2484	Streptococcus lutetiensis	Streptococcus lutetiensis	0.0350783	CD
307	t__Phascolarctobacterium_A succinatutens/HRGMv2_0007	Phascolarctobacterium_A succinatutens	Phascolarctobacterium_A succinatutens	0.0350254	CD
308	t__Massiliomicrobiota sp002160865/HRGMv2_1906	Massiliomicrobiota sp002160865	Massiliomicrobiota genus spp.	0.0350183	HC
309	t__Collinsella sp900541125/HRGMv2_0963	Collinsella sp900541125	Collinsella genus spp.	0.0349601	HC
310	t__Haemophilus_D parainfluenzae_L/HRGMv2_1751	Haemophilus_D parainfluenzae_L	Haemophilus_D parainfluenzae_L	0.0348542	HC
311	t__Lachnospira sp000436535/HRGMv2_2182	Lachnospira sp000436535	Lachnospira genus spp.	0.0348164	HC
312	t__Evtepia sp004556345/HRGMv2_2878	Evtepia sp004556345	Evtepia genus spp.	0.0348087	CD
313	t__Dysosmobacter welbionis/HRGMv2_2665	Dysosmobacter welbionis	Dysosmobacter welbionis	0.0347594	HC
314	t__ER4 sp003522105/HRGMv2_2795	ER4 sp003522105	Oscillospiraceae family spp.	0.0345729	CD
315	t__Acutalibacter sp900548545/HRGMv2_2908	Acutalibacter sp900548545	Acutalibacter genus spp.	0.0345598	HC
316	t__UBA737 sp900549755/HRGMv2_2831	UBA737 sp900549755	Acutalibacteraceae family spp.	0.0345027	HC
317	t__CAG-354 sp900552655/HRGMv2_3552	CAG-354 sp900552655	Clostridia class spp.	0.0345009	CD
318	t__Peptoniphilus_A harei_A/HRGMv2_3628	Peptoniphilus_A harei_A	Peptoniphilus_A harei_A	0.0344493	CD
319	t__Muricomes sp900604355/HRGMv2_2424	Muricomes sp900604355	Muricomes genus spp.	0.0344076	HC
320	t__Sutterella parvirubra/HRGMv2_0594	Sutterella parvirubra	Sutterella parvirubra	0.0343692	HC
321	t__Veillonella tobetsuensis/HRGMv2_3727	Veillonella tobetsuensis	Veillonella tobetsuensis	0.0342518	HC
322	t__Veillonella sp900757715/HRGMv2_3694	Veillonella sp900757715	Veillonella genus spp.	0.0342513	HC
323	t__Unknown_4621/HRGMv2_4621	Terrisporobacter genus spp.	Terrisporobacter genus spp.	0.0342419	HC
324	t__Gemella sp002871655/HRGMv2_4721	Gemella sp002871655	Gemella genus spp.	0.0342228	CD
325	t__Methanobrevibacter_A sp900766745/HRGMv2_2584	Methanobrevibacter_A sp900766745	Methanobrevibacter_A genus spp.	0.0341374	HC
326	t__Streptococcus parasanguinis_C/HRGMv2_2481	Streptococcus parasanguinis_C	Streptococcus parasanguinis_C	0.0341251	CD
327	t__UBA7057 sp900542735/HRGMv2_3366	UBA7057 sp900542735	Bacilli class spp.	0.0341211	HC
328	t__Adlercreutzia celatus_A/HRGMv2_1627	Adlercreutzia celatus_A	Adlercreutzia celatus_A	0.0340737	HC
329	t__Ruminococcus_E sp003438075/HRGMv2_2691	Ruminococcus_E sp003438075	Ruminococcus_E genus spp.	0.0340602	HC
330	t__Porphyromonas_A bennonis/HRGMv2_0462	Porphyromonas_A bennonis	Porphyromonas_A bennonis	0.0340213	HC
331	t__Unknown_3660/HRGMv2_3660	UBA5755 family spp.	Dehalobacteriia class spp.	0.0339493	HC
332	t__Bacteroides sp900066265/HRGMv2_0441	Bacteroides sp900066265	Bacteroides genus spp.	0.0339338	HC
333	t__CAG-83 sp001916855/HRGMv2_2815	CAG-83 sp001916855	Oscillospiraceae family spp.	0.0338475	CD
334	t__Lancefieldella rimae/HRGMv2_4130	Lancefieldella rimae	Lancefieldella rimae	0.033771	HC
335	t__Ruminococcus_D bicirculans/HRGMv2_2719	Ruminococcus_D bicirculans	Ruminococcus_D bicirculans	0.0337606	HC
336	t__CAG-269 sp000431335/HRGMv2_3527	CAG-269 sp000431335	Clostridia class spp.	0.0336952	CD
337	t__Klebsiella variicola/HRGMv2_1766	Klebsiella variicola	Klebsiella variicola	0.0336221	CD
338	t__Peptoniphilus_A harei/HRGMv2_3608	Peptoniphilus_A harei	Peptoniphilus_A harei	0.0335877	CD
339	t__Muricomes sp000509105/HRGMv2_2209	Muricomes sp000509105	Muricomes genus spp.	0.0334555	CD
340	t__Eggerthella lenta/HRGMv2_1616	Eggerthella lenta	Eggerthella lenta	0.0333205	CD
341	t__Slackia_A piriformis/HRGMv2_1671	Slackia_A piriformis	Slackia_A piriformis	0.0333096	HC
342	t__Enterocloster sp900541315/HRGMv2_2066	Enterocloster sp900541315	Enterocloster genus spp.	0.0332697	HC
343	t__Haemophilus_D parainfluenzae_J/HRGMv2_1757	Haemophilus_D parainfluenzae_J	Haemophilus_D parainfluenzae_J	0.0332383	HC
344	t__Roseburia sp900542495/HRGMv2_2093	Roseburia sp900542495	Roseburia genus spp.	0.0331683	HC
345	t__Clostridium_Q sp003024715/HRGMv2_2082	Clostridium_Q sp003024715	Clostridium_Q genus spp.	0.0331308	HC
346	t__Bifidobacterium bifidum/HRGMv2_0050	Bifidobacterium bifidum	Bifidobacterium bifidum	0.0330854	CD
347	t__Unknown_0942/HRGMv2_0942	Collinsella genus spp.	Collinsella genus spp.	0.0329197	CD
348	t__TF01-11 sp000436755/HRGMv2_2164	TF01-11 sp000436755	Lachnospiraceae family spp.	0.0328975	HC
349	t__Rothia mucilaginosa/HRGMv2_0067	Rothia mucilaginosa	Rothia mucilaginosa	0.0327461	CD
350	t__Marvinbryantia sp900066075/HRGMv2_2350	Marvinbryantia sp900066075	Marvinbryantia genus spp.	0.0327246	HC
351	t__Unknown_2371/HRGMv2_2371	Lachnospiraceae family spp.	Lachnospiraceae family spp.	0.0326829	HC
352	t__Clostridium butyricum/HRGMv2_0835	Clostridium butyricum	Clostridium butyricum	0.0326802	CD
353	t__Parabacteroides goldsteinii/HRGMv2_0258	Parabacteroides goldsteinii	Parabacteroides goldsteinii	0.0325794	CD
354	t__Unknown_1924/HRGMv2_1924	Merdibacter genus spp.	Merdibacter genus spp.	0.0325745	HC
355	t__CAG-269 sp000438255/HRGMv2_3582	CAG-269 sp000438255	Clostridia class spp.	0.0325017	HC
356	t__UBA9414 sp003458885/HRGMv2_4257	UBA9414 sp003458885	Lachnospiraceae family spp.	0.0323142	CD
357	t__Unknown_2503/HRGMv2_2503	Streptococcus genus spp.	Streptococcus genus spp.	0.0322708	CD
358	t__Slackia_A isoflavoniconvertens/HRGMv2_1638	Slackia_A isoflavoniconvertens	Slackia_A isoflavoniconvertens	0.0322131	HC
359	t__Fusobacterium_A sp900015295/HRGMv2_1950	Fusobacterium_A sp900015295	Fusobacterium_A genus spp.	0.0322074	CD
360	t__Tidjanibacter inops_A/HRGMv2_0231	Tidjanibacter inops_A	Tidjanibacter inops_A	0.03219	HC
361	t__Anaeroglobus geminatus/HRGMv2_3688	Anaeroglobus geminatus	Anaeroglobus geminatus	0.032145	CD
362	t__QALW01 sp900552055/HRGMv2_0724	QALW01 sp900552055	Christensenellales order spp.	0.0320893	HC
363	t__Eubacterium_R sp003526845/HRGMv2_2822	Eubacterium_R sp003526845	Eubacterium_R genus spp.	0.0320863	HC
364	t__Dysosmobacter sp900548505/HRGMv2_3151	Dysosmobacter sp900548505	Dysosmobacter genus spp.	0.0320847	CD
365	t__Holdemanella sp002299315/HRGMv2_1892	Holdemanella sp002299315	Holdemanella genus spp.	0.0320844	CD
366	t__Lachnospira sp900316325/HRGMv2_2035	Lachnospira sp900316325	Lachnospira genus spp.	0.0320724	HC
367	t__UBA7160 sp902363665/HRGMv2_2131	UBA7160 sp902363665	Lachnospiraceae family spp.	0.0320463	HC
368	t__Blautia_A sp900066205/HRGMv2_2129	Blautia_A sp900066205	Blautia_A genus spp.	0.0320458	CD
369	t__Collinsella sp003469185/HRGMv2_0870	Collinsella sp003469185	Collinsella genus spp.	0.0319324	CD
370	t__Parabacteroides distasonis/HRGMv2_0134	Parabacteroides distasonis	Parabacteroides distasonis	0.0319117	CD
371	t__Streptococcus agalactiae/HRGMv2_2522	Streptococcus agalactiae	Streptococcus agalactiae	0.0319069	CD
372	t__CAG-279 sp000437795/HRGMv2_0169	CAG-279 sp000437795	Muribaculaceae family spp.	0.0318185	HC
373	t__Granulicatella adiacens/HRGMv2_2577	Granulicatella adiacens	Granulicatella adiacens	0.0318019	CD
374	t__Gemmiger sp900540775/HRGMv2_2675	Gemmiger sp900540775	Gemmiger genus spp.	0.0317952	HC
375	t__UMGS1670 sp902406135/HRGMv2_2396	UMGS1670 sp902406135	Anaerotignaceae family spp.	0.0317274	CD
376	t__Blautia_A sp900551465/HRGMv2_4301	Blautia_A sp900551465	Blautia_A genus spp.	0.0316878	HC
377	t__UBA1691 sp002320555/HRGMv2_3093	UBA1691 sp002320555	Acutalibacteraceae family spp.	0.0316578	CD
378	t__Unknown_1754/HRGMv2_1754	Haemophilus_D genus spp.	Haemophilus_D genus spp.	0.0316443	HC
379	t__Faecalimonas umbilicata/HRGMv2_2197	Faecalimonas umbilicata	Faecalimonas umbilicata	0.0316292	CD
380	t__Escherichia sp000208585/HRGMv2_1769	Escherichia sp000208585	Escherichia genus spp.	0.0315548	CD
381	t__Unknown_4468/HRGMv2_4468	NSJ-62 genus spp.	Oscillospiraceae family spp.	0.0315283	CD
382	t__Bifidobacterium infantis/HRGMv2_0047	Bifidobacterium infantis	Bifidobacterium infantis	0.0315134	HC
383	t__CAG-273 sp003534295/HRGMv2_3526	CAG-273 sp003534295	Clostridia class spp.	0.0314987	HC
384	t__Bacteroides eggerthii/HRGMv2_0253	Bacteroides eggerthii	Bacteroides eggerthii	0.0314172	CD
385	t__Alistipes communis/HRGMv2_0168	Alistipes communis	Alistipes communis	0.0313678	HC
386	t__Streptococcus oralis/HRGMv2_2499	Streptococcus oralis	Streptococcus oralis	0.0312826	CD
387	t__Bacteroides xylanisolvens/HRGMv2_0157	Bacteroides xylanisolvens	Bacteroides xylanisolvens	0.0311616	CD
388	t__Blautia_A sp003474435/HRGMv2_2130	Blautia_A sp003474435	Blautia_A genus spp.	0.0311614	HC
389	t__Veillonella_A seminalis/HRGMv2_3736	Veillonella_A seminalis	Veillonella_A seminalis	0.0311411	CD
390	t__Clostridium celatum/HRGMv2_0847	Clostridium celatum	Clostridium celatum	0.031123	HC
391	t__Collinsella sp003487125/HRGMv2_0931	Collinsella sp003487125	Collinsella genus spp.	0.0310548	HC
392	t__Porphyromonas_A sp001808555/HRGMv2_0465	Porphyromonas_A sp001808555	Porphyromonas_A genus spp.	0.0309522	HC
393	t__Agathobaculum sp900544475/HRGMv2_2718	Agathobaculum sp900544475	Agathobaculum genus spp.	0.030923	CD
394	t__Phocaeicola sp000436795/HRGMv2_0296	Phocaeicola sp000436795	Phocaeicola genus spp.	0.0308791	HC
395	t__Collinsella aerofaciens_F/HRGMv2_0930	Collinsella aerofaciens_F	Collinsella aerofaciens_F	0.0308281	CD
396	t__Unknown_0678/HRGMv2_0678	QANA01 genus spp.	Christensenellaceae family spp.	0.0307719	CD
397	t__Collinsella sp900550205/HRGMv2_0882	Collinsella sp900550205	Collinsella genus spp.	0.0307316	HC
398	t__Unknown_3237/HRGMv2_3237	Anaerovoracaceae family spp.	Anaerovoracaceae family spp.	0.0307309	HC
399	t__Blautia_A obeum/HRGMv2_2188	Blautia_A obeum	Blautia_A obeum	0.03062	CD
400	t__Streptococcus halitosis/HRGMv2_2501	Streptococcus halitosis	Streptococcus halitosis	0.0306111	HC
401	t__Phocea massiliensis/HRGMv2_3099	Phocea massiliensis	Phocea massiliensis	0.0306084	HC
402	t__CAG-110 sp900546075/HRGMv2_2766	CAG-110 sp900546075	Oscillospiraceae family spp.	0.0305508	HC
403	t__CAG-269 sp001916005/HRGMv2_3545	CAG-269 sp001916005	Clostridia class spp.	0.0304903	HC
404	t__Eisenbergiella sp900066775/HRGMv2_2044	Eisenbergiella sp900066775	Eisenbergiella genus spp.	0.0304474	CD
405	t__Clostridium_AP scindens/HRGMv2_2144	Clostridium_AP scindens	Clostridium_AP scindens	0.0303855	HC
406	t__CAG-313 sp003539625/HRGMv2_2594	CAG-313 sp003539625	Bacilli class spp.	0.0302443	CD
407	t__Collinsella sp003487125/HRGMv2_0900	Collinsella sp003487125	Collinsella genus spp.	0.0301752	CD
408	t__Blautia hansenii/HRGMv2_2198	Blautia hansenii	Blautia hansenii	0.0301355	CD
409	t__Unknown_3167/HRGMv2_3167	Flavonifractor genus spp.	Flavonifractor genus spp.	0.0301174	CD
410	t__UBA6398 sp003150315/HRGMv2_0214	UBA6398 sp003150315	Bacteroidaceae family spp.	0.0301075	CD
411	t__Unknown_2740/HRGMv2_2740	UMGS1071 genus spp.	Acutalibacteraceae family spp.	0.0300671	HC
412	t__UBA636 sp900546285/HRGMv2_1909	UBA636 sp900546285	Erysipelotrichaceae family spp.	0.030014	CD
413	t__Bifidobacterium pseudocatenulatum/HRGMv2_0070	Bifidobacterium pseudocatenulatum	Bifidobacterium pseudocatenulatum	0.0299728	CD
414	t__Blautia_A massiliensis/HRGMv2_2127	Blautia_A massiliensis	Blautia_A massiliensis	0.0299678	HC
415	t__Acetatifactor sp900066365/HRGMv2_2073	Acetatifactor sp900066365	Acetatifactor genus spp.	0.0298468	CD
416	t__TM7x sp900555265/HRGMv2_3478	TM7x sp900555265	Saccharimonadaceae family spp.	0.0298045	CD
417	t__Clostridium_Q sp000435655/HRGMv2_2096	Clostridium_Q sp000435655	Clostridium_Q genus spp.	0.0297989	HC
418	t__Prevotella sp900543975/HRGMv2_0230	Prevotella sp900543975	Prevotella genus spp.	0.0297375	CD
419	t__Niameybacter sp900549765/HRGMv2_2318	Niameybacter sp900549765	Niameybacter genus spp.	0.0296667	CD
420	t__Anaeromassilibacillus sp002159845/HRGMv2_3118	Anaeromassilibacillus sp002159845	Anaeromassilibacillus genus spp.	0.0296578	CD
421	t__Porphyromonas sp900538385/HRGMv2_0195	Porphyromonas sp900538385	Porphyromonas genus spp.	0.0296576	CD
422	t__Propionibacterium freudenreichii/HRGMv2_3288	Propionibacterium freudenreichii	Propionibacterium freudenreichii	0.0296203	CD
423	t__Unknown_3229/HRGMv2_3229	UBA1191 genus spp.	Anaerovoracaceae family spp.	0.0295878	HC
424	t__UBA9502 sp003481825/HRGMv2_2362	UBA9502 sp003481825	Lachnospiraceae family spp.	0.0295852	HC
425	t__Unknown_4316/HRGMv2_4316	HGM11808 genus spp.	Anaerotignaceae family spp.	0.0295803	HC
426	t__Prevotellamassilia sp900540885/HRGMv2_0211	Prevotellamassilia sp900540885	Prevotellamassilia genus spp.	0.0295769	CD
427	t__Pseudomonas aeruginosa/HRGMv2_3293	Pseudomonas aeruginosa	Pseudomonas aeruginosa	0.0295633	HC
428	t__Dysosmobacter sp001916835/HRGMv2_2786	Dysosmobacter sp001916835	Dysosmobacter genus spp.	0.0295197	CD
429	t__UBA3402 sp003478355/HRGMv2_2292	UBA3402 sp003478355	Lachnospiraceae family spp.	0.0295044	CD
430	t__Blautia sp000432195/HRGMv2_2259	Blautia sp000432195	Blautia genus spp.	0.0293713	HC
431	t__Collinsella sp003469205/HRGMv2_1064	Collinsella sp003469205	Collinsella genus spp.	0.029364	HC
432	t__UMGS1537 sp900543695/HRGMv2_3656	UMGS1537 sp900543695	Clostridia class spp.	0.0293356	HC
433	t__Eubacterium_F sp000433735/HRGMv2_2304	Eubacterium_F sp000433735	Eubacterium_F genus spp.	0.0292099	HC
434	t__Blautia_A sp900549015/HRGMv2_2154	Blautia_A sp900549015	Blautia_A genus spp.	0.0291175	HC
435	t__Raoultibacter timonensis/HRGMv2_1641	Raoultibacter timonensis	Raoultibacter timonensis	0.0290609	HC
436	t__Megasphaera elsdenii/HRGMv2_3697	Megasphaera elsdenii	Megasphaera elsdenii	0.0290395	HC
437	t__HGM13006 sp900756575/HRGMv2_3115	HGM13006 sp900756575	Oscillospiraceae family spp.	0.0289664	HC
438	t__UBA1777 sp003150355/HRGMv2_2770	UBA1777 sp003150355	Oscillospiraceae family spp.	0.0288754	HC
439	t__Negativibacillus sp000435195/HRGMv2_2750	Negativibacillus sp000435195	Negativibacillus genus spp.	0.0288416	CD
440	t__CAG-433 sp900546245/HRGMv2_3359	CAG-433 sp900546245	Bacilli class spp.	0.0288281	HC
441	t__Clostridium_AQ sp003481775/HRGMv2_1891	Clostridium_AQ sp003481775	Clostridium_AQ genus spp.	0.0287881	HC
442	t__Lancefieldella sp000564995/HRGMv2_1668	Lancefieldella sp000564995	Lancefieldella genus spp.	0.0287139	CD
443	t__Christensenella hongkongensis/HRGMv2_0677	Christensenella hongkongensis	Christensenella hongkongensis	0.0286753	HC
444	t__Collinsella sp902362275/HRGMv2_0926	Collinsella sp902362275	Collinsella genus spp.	0.028574	HC
445	t__Alistipes timonensis/HRGMv2_0293	Alistipes timonensis	Alistipes timonensis	0.0285212	CD
446	t__Enterocloster aldenensis/HRGMv2_2274	Enterocloster aldenensis	Enterocloster aldenensis	0.0284354	CD
447	t__UBA5446 sp900544295/HRGMv2_2882	UBA5446 sp900544295	Oscillospiraceae family spp.	0.02838	CD
448	t__Anaerococcus vaginalis_B/HRGMv2_4762	Anaerococcus vaginalis_B	Anaerococcus vaginalis_B	0.0283262	CD
449	t__Latilactobacillus sakei/HRGMv2_2472	Latilactobacillus sakei	Latilactobacillus sakei	0.0283048	HC
450	t__Agathobacter faecis/HRGMv2_2087	Agathobacter faecis	Agathobacter faecis	0.028271	HC
451	t__Lachnospira rogosae_A/HRGMv2_2061	Lachnospira rogosae_A	Lachnospira rogosae_A	0.0282644	HC
452	t__Leuconostoc citreum/HRGMv2_2579	Leuconostoc citreum	Leuconostoc citreum	0.0282244	CD
453	t__Parabacteroides sp000436495/HRGMv2_0251	Parabacteroides sp000436495	Parabacteroides genus spp.	0.0281884	CD
454	t__Lawsonibacter sp900545895/HRGMv2_2842	Lawsonibacter sp900545895	Lawsonibacter genus spp.	0.0281879	CD
455	t__Clostridium_X cadaveris/HRGMv2_0849	Clostridium_X cadaveris	Clostridium_X cadaveris	0.0281853	CD
456	t__Enterocloster sp900540675/HRGMv2_2211	Enterocloster sp900540675	Enterocloster genus spp.	0.0281831	CD
457	t__Lawsonibacter sp900764755/HRGMv2_2706	Lawsonibacter sp900764755	Lawsonibacter genus spp.	0.0280655	CD
458	t__Veillonella sp900550175/HRGMv2_3711	Veillonella sp900550175	Veillonella genus spp.	0.027974	CD
459	t__RUG115 sp900066395/HRGMv2_2122	RUG115 sp900066395	Lachnospiraceae family spp.	0.0279137	HC
460	t__Klebsiella_A grimontii/HRGMv2_1781	Klebsiella_A grimontii	Klebsiella_A grimontii	0.0278821	HC
461	t__Unknown_3172/HRGMv2_3172	UMGS1591 genus spp.	Acutalibacteraceae family spp.	0.0278585	HC
462	t__Collinsella sp003437035/HRGMv2_1069	Collinsella sp003437035	Collinsella genus spp.	0.0277283	HC
463	t__Faecalibacterium sp900765705/HRGMv2_2681	Faecalibacterium sp900765705	Faecalibacterium genus spp.	0.0277106	CD
464	t__Prevotellamassilia sp900539625/HRGMv2_0166	Prevotellamassilia sp900539625	Prevotellamassilia genus spp.	0.0276896	CD
465	t__Ruminococcus_A sp000432335/HRGMv2_2326	Ruminococcus_A sp000432335	Ruminococcus_A genus spp.	0.0276682	CD
466	t__Alistipes sp000434235/HRGMv2_0206	Alistipes sp000434235	Alistipes genus spp.	0.0275903	CD
467	t__Abiotrophia defectiva/HRGMv2_4356	Abiotrophia defectiva	Abiotrophia defectiva	0.0275544	CD
468	t__Gemmiger qucibialis/HRGMv2_2663	Gemmiger qucibialis	Gemmiger qucibialis	0.0275541	CD
469	t__CAG-303 sp000437755/HRGMv2_2268	CAG-303 sp000437755	Lachnospiraceae family spp.	0.0274817	HC
470	t__Pantoea septica/HRGMv2_1817	Pantoea septica	Pantoea septica	0.0274614	CD
471	t__Blautia sp900541955/HRGMv2_2204	Blautia sp900541955	Blautia genus spp.	0.0274436	HC
472	t__Prevotella sp900557255/HRGMv2_0179	Prevotella sp900557255	Prevotella genus spp.	0.0273569	HC
473	t__CAG-170 sp900553545/HRGMv2_2986	CAG-170 sp900553545	Oscillospiraceae family spp.	0.027263	HC
474	t__Agathobaculum sp900291975/HRGMv2_2762	Agathobaculum sp900291975	Agathobaculum genus spp.	0.0272274	HC
475	t__Collinsella sp900544465/HRGMv2_0908	Collinsella sp900544465	Collinsella genus spp.	0.0271861	CD
476	t__Anaerostipes sp900066705/HRGMv2_2049	Anaerostipes sp900066705	Anaerostipes genus spp.	0.0271337	HC
477	t__CAG-267 sp001917135/HRGMv2_3310	CAG-267 sp001917135	Alphaproteobacteria class spp.	0.0271266	HC
478	t__UMGS1690 sp900554165/HRGMv2_3145	UMGS1690 sp900554165	Acutalibacteraceae family spp.	0.0271152	CD
479	t__UMGS929 sp900546875/HRGMv2_0809	UMGS929 sp900546875	Christensenellales order spp.	0.0270887	CD
480	t__Faecalibacterium sp900539885/HRGMv2_2774	Faecalibacterium sp900539885	Faecalibacterium genus spp.	0.0270152	CD
481	t__Unknown_3184/HRGMv2_3184	UBA3818 genus spp.	Ruminococcaceae family spp.	0.0269887	CD
482	t__Lawsonibacter sp900549405/HRGMv2_2901	Lawsonibacter sp900549405	Lawsonibacter genus spp.	0.0269645	CD
483	t__Unknown_1123/HRGMv2_1123	Collinsella genus spp.	Collinsella genus spp.	0.0269265	CD
484	t__UBA7182 sp003480725/HRGMv2_2354	UBA7182 sp003480725	Lachnospiraceae family spp.	0.0269258	HC
485	t__Paraclostridium tenue/HRGMv2_3262	Paraclostridium tenue	Paraclostridium tenue	0.0268534	CD
486	t__Parabacteroides merdae/HRGMv2_0143	Parabacteroides merdae	Parabacteroides merdae	0.0268497	HC
487	t__Parasutterella sp000980495/HRGMv2_0569	Parasutterella sp000980495	Parasutterella genus spp.	0.0268207	CD
488	t__QANG01 sp003150145/HRGMv2_4515	QANG01 sp003150145	Ruminococcaceae family spp.	0.0267649	HC
489	t__RUG472 sp900545265/HRGMv2_0703	RUG472 sp900545265	Christensenellales order spp.	0.0266922	CD
490	t__Cloacibacillus evryensis/HRGMv2_3506	Cloacibacillus evryensis	Cloacibacillus evryensis	0.02661	HC
491	t__Clostridium_AQ innocuum/HRGMv2_1890	Clostridium_AQ innocuum	Clostridium_AQ innocuum	0.0266087	CD
492	t__Alistipes_A indistinctus/HRGMv2_0139	Alistipes_A indistinctus	Alistipes_A indistinctus	0.0265949	HC
493	t__Gemmiger sp900540595/HRGMv2_2748	Gemmiger sp900540595	Gemmiger genus spp.	0.0265466	HC
494	t__Phocaeicola sp900542985/HRGMv2_0319	Phocaeicola sp900542985	Phocaeicola genus spp.	0.0265333	HC
495	t__Prevotella brunnea/HRGMv2_3960	Prevotella brunnea	Prevotella brunnea	0.0264712	HC
496	t__Unknown_4534/HRGMv2_4534	Acutalibacteraceae family spp.	Acutalibacteraceae family spp.	0.026242	HC
497	t__Marvinbryantia sp900544685/HRGMv2_2430	Marvinbryantia sp900544685	Marvinbryantia genus spp.	0.0262342	HC
498	t__Prevotella sp900540415/HRGMv2_0392	Prevotella sp900540415	Prevotella genus spp.	0.0261595	HC
499	t__Unknown_3154/HRGMv2_3154	Dysosmobacter genus spp.	Dysosmobacter genus spp.	0.0261426	CD
500	t__Unknown_0536/HRGMv2_0536	Porphyromonas genus spp.	Porphyromonas genus spp.	0.0261325	HC

## Sheet: Average SHAP values (CRC)
Rank	Taxa identifier	Scientific name	Scientific name (strict form)	Absolute average SHAP value	Direction of feature
1	t__Fusobacterium animalis/HRGMv2_1959	Fusobacterium animalis	Fusobacterium animalis	0.787909	CRC
2	t__Prevotella intermedia/HRGMv2_0436	Prevotella intermedia	Prevotella intermedia	0.687239	CRC
3	t__Fusobacterium sp000235465/HRGMv2_1966	Fusobacterium sp000235465	Fusobacterium genus spp.	0.596897	CRC
4	t__Allisonella pneumosintes/HRGMv2_3728	Allisonella pneumosintes	Allisonella pneumosintes	0.457617	CRC
5	t__Gemella morbillorum/HRGMv2_4718	Gemella morbillorum	Gemella morbillorum	0.440519	CRC
6	t__Fusobacterium_C necrophorum/HRGMv2_1948	Fusobacterium_C necrophorum	Fusobacterium_C necrophorum	0.338528	CRC
7	t__Roseburia intestinalis/HRGMv2_2172	Roseburia intestinalis	Roseburia intestinalis	0.327171	HC
8	t__Fusobacterium polymorphum/HRGMv2_1958	Fusobacterium polymorphum	Fusobacterium polymorphum	0.296197	CRC
9	t__Pseudescherichia sp002298805/HRGMv2_1879	Pseudescherichia sp002298805	Pseudescherichia genus spp.	0.283896	CRC
10	t__Porphyromonas_A somerae/HRGMv2_0208	Porphyromonas_A somerae	Porphyromonas_A somerae	0.262999	CRC
11	t__CAG-269 sp001916005/HRGMv2_3545	CAG-269 sp001916005	Clostridia class spp.	0.260378	HC
12	t__Peptostreptococcus stomatis/HRGMv2_3269	Peptostreptococcus stomatis	Peptostreptococcus stomatis	0.254954	CRC
13	t__Odoribacter massiliensis/HRGMv2_0327	Odoribacter massiliensis	Odoribacter massiliensis	0.252335	CRC
14	t__Porphyromonas sp900539765/HRGMv2_0194	Porphyromonas sp900539765	Porphyromonas genus spp.	0.244552	CRC
15	t__Blautia_A sp900548245/HRGMv2_2247	Blautia_A sp900548245	Blautia_A genus spp.	0.231562	HC
16	t__Limosilactobacillus fermentum/HRGMv2_2475	Limosilactobacillus fermentum	Limosilactobacillus fermentum	0.217029	CRC
17	t__Acutalibacter sp900755895/HRGMv2_3114	Acutalibacter sp900755895	Acutalibacter genus spp.	0.215945	CRC
18	t__Parvimonas micra/HRGMv2_3604	Parvimonas micra	Parvimonas micra	0.209254	CRC
19	t__Blautia sp001304935/HRGMv2_2142	Blautia sp001304935	Blautia genus spp.	0.208262	HC
20	t__CAG-145 sp002320005/HRGMv2_3242	CAG-145 sp002320005	Anaerovoracaceae family spp.	0.184295	CRC
21	t__Ruminococcus_D bicirculans/HRGMv2_2719	Ruminococcus_D bicirculans	Ruminococcus_D bicirculans	0.180648	HC
22	t__Dialister sp900541485/HRGMv2_3746	Dialister sp900541485	Dialister genus spp.	0.177788	HC
23	t__Actinomyces sp900323545/HRGMv2_0053	Actinomyces sp900323545	Actinomyces genus spp.	0.174878	HC
24	t__Fusobacterium_A sp900015295/HRGMv2_1950	Fusobacterium_A sp900015295	Fusobacterium_A genus spp.	0.171514	CRC
25	t__Enterococcus_D casseliflavus/HRGMv2_2540	Enterococcus_D casseliflavus	Enterococcus_D casseliflavus	0.162847	HC
26	t__Prevotella sp000435635/HRGMv2_0369	Prevotella sp000435635	Prevotella genus spp.	0.161651	HC
27	t__Parabacteroides acidifaciens/HRGMv2_0445	Parabacteroides acidifaciens	Parabacteroides acidifaciens	0.160398	HC
28	t__Clostridium sp900540255/HRGMv2_0824	Clostridium sp900540255	Clostridium genus spp.	0.152832	HC
29	t__Blautia_A sp000285855/HRGMv2_2440	Blautia_A sp000285855	Blautia_A genus spp.	0.149987	CRC
30	t__Rothia mucilaginosa/HRGMv2_0066	Rothia mucilaginosa	Rothia mucilaginosa	0.148905	HC
31	t__Unknown_2971/HRGMv2_2971	QALR01 genus spp.	Oscillospirales order spp.	0.144593	HC
32	t__Unknown_4707/HRGMv2_4707	Selenomonas genus spp.	Selenomonas genus spp.	0.144171	CRC
33	t__Mogibacterium timidum/HRGMv2_4618	Mogibacterium timidum	Mogibacterium timidum	0.142389	HC
34	t__CAG-273 sp000438355/HRGMv2_3520	CAG-273 sp000438355	Clostridia class spp.	0.13549	HC
35	t__Unknown_0753/HRGMv2_0753	UMGS1338 genus spp.	Christensenellales order spp.	0.134529	HC
36	t__Phocaeicola sp000434735/HRGMv2_0212	Phocaeicola sp000434735	Phocaeicola genus spp.	0.129272	CRC
37	t__Bulleidia moorei/HRGMv2_1914	Bulleidia moorei	Bulleidia moorei	0.129155	CRC
38	t__Streptococcus salivarius/HRGMv2_2456	Streptococcus salivarius	Streptococcus salivarius	0.128995	HC
39	t__Prevotella sp900540415/HRGMv2_0392	Prevotella sp900540415	Prevotella genus spp.	0.127013	HC
40	t__Unknown_0207/HRGMv2_0207	Porphyromonas_A genus spp.	Porphyromonas_A genus spp.	0.126854	CRC
41	t__Phocaeicola plebeius/HRGMv2_0148	Phocaeicola plebeius	Phocaeicola plebeius	0.126825	CRC
42	t__Cloacibacillus porcorum/HRGMv2_3507	Cloacibacillus porcorum	Cloacibacillus porcorum	0.125158	CRC
43	t__Porphyromonas endodontalis/HRGMv2_0548	Porphyromonas endodontalis	Porphyromonas endodontalis	0.122172	CRC
44	t__Unknown_4527/HRGMv2_4527	Agathobaculum genus spp.	Agathobaculum genus spp.	0.11964	CRC
45	t__Sutterella wadsworthensis_A/HRGMv2_0562	Sutterella wadsworthensis_A	Sutterella wadsworthensis_A	0.117225	CRC
46	t__Lactiplantibacillus plantarum/HRGMv2_2463	Lactiplantibacillus plantarum	Lactiplantibacillus plantarum	0.116912	HC
47	t__Evtepia sp004554585/HRGMv2_3183	Evtepia sp004554585	Evtepia genus spp.	0.116757	CRC
48	t__Enterococcus_B faecium/HRGMv2_2471	Enterococcus_B faecium	Enterococcus_B faecium	0.113637	CRC
49	t__Propionibacterium acidifaciens/HRGMv2_4622	Propionibacterium acidifaciens	Propionibacterium acidifaciens	0.111754	CRC
50	t__Aeromonas veronii/HRGMv2_1835	Aeromonas veronii	Aeromonas veronii	0.107446	CRC
51	t__Faecalibacterium sp900758465/HRGMv2_2764	Faecalibacterium sp900758465	Faecalibacterium genus spp.	0.107209	HC
52	t__CAG-269 sp001916065/HRGMv2_3529	CAG-269 sp001916065	Clostridia class spp.	0.105503	HC
53	t__Fenollaria sp900539225/HRGMv2_3629	Fenollaria sp900539225	Fenollaria genus spp.	0.104562	HC
54	t__Veillonella sp900552445/HRGMv2_3715	Veillonella sp900552445	Veillonella genus spp.	0.102917	HC
55	t__Streptococcus timonensis/HRGMv2_2566	Streptococcus timonensis	Streptococcus timonensis	0.102777	HC
56	t__Enterocloster sp900538485/HRGMv2_2203	Enterocloster sp900538485	Enterocloster genus spp.	0.101728	CRC
57	t__Lachnospira rogosae_A/HRGMv2_2061	Lachnospira rogosae_A	Lachnospira rogosae_A	0.101045	HC
58	t__CAG-170 sp900548625/HRGMv2_2755	CAG-170 sp900548625	Oscillospiraceae family spp.	0.0997408	CRC
59	t__TF01-11 sp003149875/HRGMv2_2072	TF01-11 sp003149875	Lachnospiraceae family spp.	0.0992802	HC
60	t__HGM12587 sp900766915/HRGMv2_4288	HGM12587 sp900766915	Lachnospiraceae family spp.	0.0973226	HC
61	t__Actinomyces urogenitalis/HRGMv2_0088	Actinomyces urogenitalis	Actinomyces urogenitalis	0.0968775	HC
62	t__Unknown_4324/HRGMv2_4324	UBA3212 genus spp.	Lachnospiraceae family spp.	0.0967705	HC
63	t__Coprococcus_A catus/HRGMv2_2085	Coprococcus_A catus	Coprococcus_A catus	0.0963695	CRC
64	t__Unknown_4550/HRGMv2_4550	UMGS1826 genus spp.	Ruminococcaceae family spp.	0.0954299	CRC
65	t__Levilactobacillus brevis/HRGMv2_2476	Levilactobacillus brevis	Levilactobacillus brevis	0.0932809	HC
66	t__Odoribacter splanchnicus/HRGMv2_0152	Odoribacter splanchnicus	Odoribacter splanchnicus	0.0928391	CRC
67	t__Paraprevotella sp900546665/HRGMv2_0458	Paraprevotella sp900546665	Paraprevotella genus spp.	0.0911599	HC
68	t__Bacteroides sp900762525/HRGMv2_0177	Bacteroides sp900762525	Bacteroides genus spp.	0.0910167	CRC
69	t__Blautia_A sp000436615/HRGMv2_2196	Blautia_A sp000436615	Blautia_A genus spp.	0.0906484	HC
70	t__Unknown_3179/HRGMv2_3179	An92 genus spp.	Oscillospiraceae family spp.	0.0897558	HC
71	t__Megasphaera sp002319965/HRGMv2_3704	Megasphaera sp002319965	Megasphaera genus spp.	0.0894283	CRC
72	t__Faecalibacterium prausnitzii_I/HRGMv2_2788	Faecalibacterium prausnitzii_I	Faecalibacterium prausnitzii_I	0.0874211	HC
73	t__Phocaeicola sp900546095/HRGMv2_0382	Phocaeicola sp900546095	Phocaeicola genus spp.	0.0859987	HC
74	t__Lachnospira sp900545725/HRGMv2_2106	Lachnospira sp900545725	Lachnospira genus spp.	0.0858959	HC
75	t__CAG-273 sp003507395/HRGMv2_3521	CAG-273 sp003507395	Clostridia class spp.	0.0849626	HC
76	t__CAG-279 sp900544305/HRGMv2_0329	CAG-279 sp900544305	Muribaculaceae family spp.	0.0842443	CRC
77	t__CAG-41 sp900066215/HRGMv2_2604	CAG-41 sp900066215	Monoglobales_A order spp.	0.0840131	HC
78	t__UBA5416 sp900539175/HRGMv2_2291	UBA5416 sp900539175	Lachnospiraceae family spp.	0.0838373	HC
79	t__Unknown_2452/HRGMv2_2452	Anaerostipes genus spp.	Anaerostipes genus spp.	0.083672	HC
80	t__WG-1 sp900539665/HRGMv2_1789	WG-1 sp900539665	Succinivibrionaceae family spp.	0.0830402	HC
81	t__Alistipes communis/HRGMv2_0168	Alistipes communis	Alistipes communis	0.080617	HC
82	t__Unknown_2421/HRGMv2_2421	UMGS1670 genus spp.	Anaerotignaceae family spp.	0.0790538	CRC
83	t__Unknown_0823/HRGMv2_0823	UMGS1603 genus spp.	Christensenellales order spp.	0.077835	HC
84	t__Citrobacter youngae/HRGMv2_1798	Citrobacter youngae	Citrobacter youngae	0.0749251	HC
85	t__Peptostreptococcus sp000758885/HRGMv2_3278	Peptostreptococcus sp000758885	Peptostreptococcus genus spp.	0.0745404	CRC
86	t__Flavonifractor plautii/HRGMv2_2722	Flavonifractor plautii	Flavonifractor plautii	0.0720806	CRC
87	t__Bilophila wadsworthia/HRGMv2_1721	Bilophila wadsworthia	Bilophila wadsworthia	0.0709522	CRC
88	t__CAG-170 sp002404795/HRGMv2_2867	CAG-170 sp002404795	Oscillospiraceae family spp.	0.0702915	CRC
89	t__Hafnia proteus/HRGMv2_1806	Hafnia proteus	Hafnia proteus	0.0702381	CRC
90	t__Eisenbergiella sp900544445/HRGMv2_2410	Eisenbergiella sp900544445	Eisenbergiella genus spp.	0.0701055	HC
91	t__Lawsonibacter sp900550705/HRGMv2_4471	Lawsonibacter sp900550705	Lawsonibacter genus spp.	0.0695951	CRC
92	t__Porphyromonas sp900538385/HRGMv2_0195	Porphyromonas sp900538385	Porphyromonas genus spp.	0.0692477	CRC
93	t__Bacteroides massiliensis_A/HRGMv2_0377	Bacteroides massiliensis_A	Bacteroides massiliensis_A	0.0691019	CRC
94	t__Romboutsia timonensis/HRGMv2_3239	Romboutsia timonensis	Romboutsia timonensis	0.0686236	HC
95	t__Fusobacterium vincentii/HRGMv2_1960	Fusobacterium vincentii	Fusobacterium vincentii	0.067349	CRC
96	t__Bulleidia sp900554555/HRGMv2_1915	Bulleidia sp900554555	Bulleidia genus spp.	0.0669151	CRC
97	t__Bifidobacterium pseudocatenulatum/HRGMv2_0070	Bifidobacterium pseudocatenulatum	Bifidobacterium pseudocatenulatum	0.0638636	HC
98	t__Eubacterium_R sp000433975/HRGMv2_2737	Eubacterium_R sp000433975	Eubacterium_R genus spp.	0.0630529	CRC
99	t__Victivallis sp002998355/HRGMv2_3775	Victivallis sp002998355	Victivallis genus spp.	0.0625881	HC
100	t__CAG-349 sp003539515/HRGMv2_0689	CAG-349 sp003539515	Christensenellales order spp.	0.0622549	CRC
101	t__Eubacterium_R sp000436835/HRGMv2_2730	Eubacterium_R sp000436835	Eubacterium_R genus spp.	0.0608942	HC
102	t__UMGS1375 sp900066615/HRGMv2_2053	UMGS1375 sp900066615	Lachnospiraceae family spp.	0.0603056	HC
103	t__CAG-245 sp000435175/HRGMv2_3514	CAG-245 sp000435175	Clostridia class spp.	0.0602729	HC
104	t__UMGS1441 sp900551755/HRGMv2_2295	UMGS1441 sp900551755	Lachnospirales order spp.	0.0601766	HC
105	t__Butyricimonas faecalis/HRGMv2_0255	Butyricimonas faecalis	Butyricimonas faecalis	0.0601519	CRC
106	t__Phil1 sp001940855/HRGMv2_0680	Phil1 sp001940855	Christensenellales order spp.	0.0600846	CRC
107	t__Phocaeicola plebeius_A/HRGMv2_0147	Phocaeicola plebeius_A	Phocaeicola plebeius_A	0.0590691	CRC
108	t__Pygmaiobacter sp014287275/HRGMv2_4512	Pygmaiobacter sp014287275	Pygmaiobacter genus spp.	0.0585874	CRC
109	t__Faecalimonas sp000209385/HRGMv2_2266	Faecalimonas sp000209385	Faecalimonas genus spp.	0.0583993	CRC
110	t__Bacteroides cellulosilyticus/HRGMv2_0232	Bacteroides cellulosilyticus	Bacteroides cellulosilyticus	0.0582175	CRC
111	t__Prevotella brunnea/HRGMv2_3960	Prevotella brunnea	Prevotella brunnea	0.0581692	HC
112	t__Agathobaculum sp900544475/HRGMv2_2718	Agathobaculum sp900544475	Agathobaculum genus spp.	0.0577606	HC
113	t__CAG-238 sp900754805/HRGMv2_3250	CAG-238 sp900754805	Anaerovoracaceae family spp.	0.0575853	CRC
114	t__Collinsella sp900544465/HRGMv2_0908	Collinsella sp900544465	Collinsella genus spp.	0.0570517	CRC
115	t__Unknown_4206/HRGMv2_4206	JABCPE02 genus spp.	Weeksellaceae family spp.	0.0565403	HC
116	t__SFEL01 sp004557245/HRGMv2_0681	SFEL01 sp004557245	Christensenellales order spp.	0.0564484	CRC
117	t__UMGS929 sp900546875/HRGMv2_0809	UMGS929 sp900546875	Christensenellales order spp.	0.056387	CRC
118	t__Unknown_3564/HRGMv2_3564	UBA7001 genus spp.	Clostridia class spp.	0.0563483	HC
119	t__UBA1691 sp900544375/HRGMv2_2817	UBA1691 sp900544375	Acutalibacteraceae family spp.	0.0562154	CRC
120	t__CAG-81 sp900541255/HRGMv2_2310	CAG-81 sp900541255	Lachnospiraceae family spp.	0.056131	HC
121	t__Eubacterium_R sp000434995/HRGMv2_2736	Eubacterium_R sp000434995	Eubacterium_R genus spp.	0.0560556	HC
122	t__HGM08974 sp900766555/HRGMv2_4038	HGM08974 sp900766555	Helicobacteraceae family spp.	0.0550563	CRC
123	t__Neisseria macacae/HRGMv2_0602	Neisseria macacae	Neisseria macacae	0.0547817	HC
124	t__Unknown_2194/HRGMv2_2194	Blautia_A genus spp.	Blautia_A genus spp.	0.0541629	HC
125	t__Parabacteroides goldsteinii/HRGMv2_0258	Parabacteroides goldsteinii	Parabacteroides goldsteinii	0.0540354	CRC
126	t__Citrobacter braakii/HRGMv2_1796	Citrobacter braakii	Citrobacter braakii	0.0534	HC
127	t__Bacteroides faecis/HRGMv2_0241	Bacteroides faecis	Bacteroides faecis	0.0529582	CRC
128	t__Rothia mucilaginosa/HRGMv2_0067	Rothia mucilaginosa	Rothia mucilaginosa	0.0528218	HC
129	t__Blautia_A caecimuris/HRGMv2_2265	Blautia_A caecimuris	Blautia_A caecimuris	0.0527974	HC
130	t__Leuconostoc mesenteroides/HRGMv2_2545	Leuconostoc mesenteroides	Leuconostoc mesenteroides	0.0526516	HC
131	t__Collinsella sp003459245/HRGMv2_0862	Collinsella sp003459245	Collinsella genus spp.	0.0521812	CRC
132	t__Acutalibacter timonensis/HRGMv2_2922	Acutalibacter timonensis	Acutalibacter timonensis	0.0519942	CRC
133	t__Pauljensenia odontolytica_A/HRGMv2_0060	Pauljensenia odontolytica_A	Pauljensenia odontolytica_A	0.0519868	HC
134	t__CAG-302 sp900543825/HRGMv2_3383	CAG-302 sp900543825	Bacilli class spp.	0.0507635	HC
135	t__CAG-56 sp900762665/HRGMv2_4304	CAG-56 sp900762665	Lachnospiraceae family spp.	0.050741	CRC
136	t__Faecalibacillus intestinalis/HRGMv2_1898	Faecalibacillus intestinalis	Faecalibacillus intestinalis	0.0497091	HC
137	t__Frisingicoccus sp900753685/HRGMv2_2325	Frisingicoccus sp900753685	Frisingicoccus genus spp.	0.0494318	CRC
138	t__Peptostreptococcus anaerobius/HRGMv2_3248	Peptostreptococcus anaerobius	Peptostreptococcus anaerobius	0.0491943	CRC
139	t__Adlercreutzia celatus_A/HRGMv2_1627	Adlercreutzia celatus_A	Adlercreutzia celatus_A	0.0491739	HC
140	t__Ruminococcus_C sp000437255/HRGMv2_2890	Ruminococcus_C sp000437255	Ruminococcus_C genus spp.	0.0485031	HC
141	t__Unknown_4536/HRGMv2_4536	Gemmiger genus spp.	Gemmiger genus spp.	0.0484376	CRC
142	t__Amedibacillus dolichus/HRGMv2_1932	Amedibacillus dolichus	Amedibacillus dolichus	0.0481326	HC
143	t__UBA7173 sp001701135/HRGMv2_0385	UBA7173 sp001701135	Muribaculaceae family spp.	0.0480359	HC
144	t__Unknown_3110/HRGMv2_3110	Dysosmobacter genus spp.	Dysosmobacter genus spp.	0.0479708	CRC
145	t__Catenibacterium sp000437715/HRGMv2_1885	Catenibacterium sp000437715	Catenibacterium genus spp.	0.0478788	HC
146	t__Campylobacter_A concisus_P/HRGMv2_0643	Campylobacter_A concisus_P	Campylobacter_A concisus_P	0.0473406	CRC
147	t__Unknown_3722/HRGMv2_3722	Veillonella genus spp.	Veillonella genus spp.	0.0472967	CRC
148	t__UMGS1519 sp900552585/HRGMv2_1654	UMGS1519 sp900552585	Eggerthellaceae family spp.	0.046849	HC
149	t__UBA1375 sp002305795/HRGMv2_2982	UBA1375 sp002305795	Ruminococcaceae family spp.	0.0465072	HC
150	t__CAG-110 sp900544945/HRGMv2_2955	CAG-110 sp900544945	Oscillospiraceae family spp.	0.0459641	CRC
151	t__Enterocloster sp000431375/HRGMv2_2065	Enterocloster sp000431375	Enterocloster genus spp.	0.045964	HC
152	t__Fructilactobacillus sanfranciscensis/HRGMv2_2494	Fructilactobacillus sanfranciscensis	Fructilactobacillus sanfranciscensis	0.0459079	CRC
153	t__Lactobacillus crispatus/HRGMv2_2488	Lactobacillus crispatus	Lactobacillus crispatus	0.0457822	CRC
154	t__Stomatobaculum longum/HRGMv2_4283	Stomatobaculum longum	Stomatobaculum longum	0.0457634	HC
155	t__CAG-791 sp000431495/HRGMv2_2215	CAG-791 sp000431495	Lachnospiraceae family spp.	0.0456313	CRC
156	t__Bacteroides intestinalis/HRGMv2_0234	Bacteroides intestinalis	Bacteroides intestinalis	0.045144	HC
157	t__UMGS1901 sp900553755/HRGMv2_3542	UMGS1901 sp900553755	Clostridia class spp.	0.0450192	HC
158	t__Peptoniphilus_B duerdenii/HRGMv2_4768	Peptoniphilus_B duerdenii	Peptoniphilus_B duerdenii	0.044378	HC
159	t__UBA11524 sp900769075/HRGMv2_4084	UBA11524 sp900769075	Christensenellales order spp.	0.0443447	HC
160	t__TF01-11 sp001414325/HRGMv2_2166	TF01-11 sp001414325	Lachnospiraceae family spp.	0.0442719	HC
161	t__Lancefieldella rimae/HRGMv2_4130	Lancefieldella rimae	Lancefieldella rimae	0.0442318	HC
162	t__Marvinbryantia sp014385005/HRGMv2_2431	Marvinbryantia sp014385005	Marvinbryantia genus spp.	0.0439532	HC
163	t__Cutibacterium granulosum/HRGMv2_3285	Cutibacterium granulosum	Cutibacterium granulosum	0.0437309	HC
164	t__CAG-110 sp900546415/HRGMv2_2799	CAG-110 sp900546415	Oscillospiraceae family spp.	0.0436249	CRC
165	t__Eikenella corrodens/HRGMv2_4011	Eikenella corrodens	Eikenella corrodens	0.0435063	CRC
166	t__Unknown_0193/HRGMv2_0193	Porphyromonas genus spp.	Porphyromonas genus spp.	0.0433469	CRC
167	t__Prevotella sp000431975/HRGMv2_0351	Prevotella sp000431975	Prevotella genus spp.	0.0426348	HC
168	t__COE1 sp900753305/HRGMv2_2370	COE1 sp900753305	Lachnospiraceae family spp.	0.042613	HC
169	t__Pauljensenia sp000278725/HRGMv2_0073	Pauljensenia sp000278725	Pauljensenia genus spp.	0.0425182	HC
170	t__Parabacteroides sp003480915/HRGMv2_0422	Parabacteroides sp003480915	Parabacteroides genus spp.	0.0422751	CRC
171	t__Morganella morganii/HRGMv2_1790	Morganella morganii	Morganella morganii	0.0422588	CRC
172	t__Oribacterium sinus/HRGMv2_2428	Oribacterium sinus	Oribacterium sinus	0.0420086	HC
173	t__Dysosmobacter sp004553545/HRGMv2_2913	Dysosmobacter sp004553545	Dysosmobacter genus spp.	0.0420075	CRC
174	t__Lachnospira sp000437735/HRGMv2_2105	Lachnospira sp000437735	Lachnospira genus spp.	0.0419519	HC
175	t__Bacteroides ndongoniae/HRGMv2_0320	Bacteroides ndongoniae	Bacteroides ndongoniae	0.0419481	HC
176	t__Unknown_1916/HRGMv2_1916	Bulleidia genus spp.	Bulleidia genus spp.	0.0416306	CRC
177	t__Unknown_4430/HRGMv2_4430	Eubacterium_R genus spp.	Eubacterium_R genus spp.	0.0412367	HC
178	t__Eubacterium callanderi/HRGMv2_1939	Eubacterium callanderi	Eubacterium callanderi	0.0411294	CRC
179	t__Massiliomicrobiota sp002160865/HRGMv2_1906	Massiliomicrobiota sp002160865	Massiliomicrobiota genus spp.	0.0411153	HC
180	t__Lachnoclostridium_B sp900066765/HRGMv2_4251	Lachnoclostridium_B sp900066765	Lachnoclostridium_B genus spp.	0.0404196	HC
181	t__Enterocloster sp005845215/HRGMv2_2277	Enterocloster sp005845215	Enterocloster genus spp.	0.0403854	CRC
182	t__Collinsella sp900540945/HRGMv2_0877	Collinsella sp900540945	Collinsella genus spp.	0.0399634	CRC
183	t__Hungatella sp005845265/HRGMv2_2100	Hungatella sp005845265	Hungatella genus spp.	0.0397828	CRC
184	t__Ruminococcus_A sp003011855/HRGMv2_2112	Ruminococcus_A sp003011855	Ruminococcus_A genus spp.	0.0395359	CRC
185	t__Acetatifactor sp900554205/HRGMv2_2224	Acetatifactor sp900554205	Acetatifactor genus spp.	0.0391704	CRC
186	t__Bacteroides caccae/HRGMv2_0245	Bacteroides caccae	Bacteroides caccae	0.0389966	CRC
187	t__UBA9502 sp900540335/HRGMv2_2255	UBA9502 sp900540335	Lachnospiraceae family spp.	0.0389511	HC
188	t__Megasphaera sp000417505/HRGMv2_3696	Megasphaera sp000417505	Megasphaera genus spp.	0.03884	HC
189	t__UBA4372 sp900543815/HRGMv2_0237	UBA4372 sp900543815	Bacteroidaceae family spp.	0.0386592	CRC
190	t__CAG-103 sp004556965/HRGMv2_2940	CAG-103 sp004556965	Oscillospiraceae family spp.	0.0386503	CRC
191	t__Pseudomonas_E fragi/HRGMv2_4626	Pseudomonas_E fragi	Pseudomonas_E fragi	0.0386433	HC
192	t__Enterococcus_B lactis/HRGMv2_2470	Enterococcus_B lactis	Enterococcus_B lactis	0.0383339	HC
193	t__Enterocloster sp900541315/HRGMv2_2066	Enterocloster sp900541315	Enterocloster genus spp.	0.0379824	HC
194	t__Paraprevotella xylaniphila/HRGMv2_0137	Paraprevotella xylaniphila	Paraprevotella xylaniphila	0.0377754	HC
195	t__UBA1417 sp003531055/HRGMv2_2674	UBA1417 sp003531055	Acutalibacteraceae family spp.	0.0374021	CRC
196	t__Blautia_A sp900120195/HRGMv2_2153	Blautia_A sp900120195	Blautia_A genus spp.	0.0371455	CRC
197	t__CAG-269 sp900551615/HRGMv2_3534	CAG-269 sp900551615	Clostridia class spp.	0.0371384	HC
198	t__Bittarella massiliensis/HRGMv2_3124	Bittarella massiliensis	Bittarella massiliensis	0.0370349	HC
199	t__Unknown_3206/HRGMv2_3206	JAAYBB01 genus spp.	Oscillospirales order spp.	0.0370209	CRC
200	t__UBA3631 sp900546275/HRGMv2_3372	UBA3631 sp900546275	Bacilli class spp.	0.0369389	HC
201	t__Blautia_A sp900066145/HRGMv2_2262	Blautia_A sp900066145	Blautia_A genus spp.	0.0368949	HC
202	t__Parabacteroides faecis/HRGMv2_0421	Parabacteroides faecis	Parabacteroides faecis	0.0368814	CRC
203	t__Butyricicoccus_A sp002395695/HRGMv2_2728	Butyricicoccus_A sp002395695	Butyricicoccus_A genus spp.	0.0368347	CRC
204	t__Clostridium_Q sp000435655/HRGMv2_2096	Clostridium_Q sp000435655	Clostridium_Q genus spp.	0.0363826	HC
205	t__Agathobacter sp900543445/HRGMv2_2159	Agathobacter sp900543445	Agathobacter genus spp.	0.0361317	CRC
206	t__Gordonibacter urolithinfaciens/HRGMv2_0860	Gordonibacter urolithinfaciens	Gordonibacter urolithinfaciens	0.0357658	CRC
207	t__Prevotella sp000434975/HRGMv2_0162	Prevotella sp000434975	Prevotella genus spp.	0.0357438	CRC
208	t__UBA1191 sp900066305/HRGMv2_3235	UBA1191 sp900066305	Anaerovoracaceae family spp.	0.0355981	CRC
209	t__Peptoniphilus_A lacrimalis/HRGMv2_3641	Peptoniphilus_A lacrimalis	Peptoniphilus_A lacrimalis	0.0354588	HC
210	t__Pseudomonas_E carnis/HRGMv2_3292	Pseudomonas_E carnis	Pseudomonas_E carnis	0.0351317	CRC
211	t__UMGS363 sp900543105/HRGMv2_2856	UMGS363 sp900543105	Ruminococcaceae family spp.	0.0350778	HC
212	t__CAG-495 sp001917125/HRGMv2_3317	CAG-495 sp001917125	Alphaproteobacteria class spp.	0.0350531	HC
213	t__CAG-177 sp003514385/HRGMv2_2687	CAG-177 sp003514385	Acutalibacteraceae family spp.	0.0348171	CRC
214	t__Unknown_2445/HRGMv2_2445	UBA8514 genus spp.	Anaerotignaceae family spp.	0.0345234	HC
215	t__RUG420 sp900542575/HRGMv2_3163	RUG420 sp900542575	Acutalibacteraceae family spp.	0.0345139	HC
216	t__Akkermansia muciniphila/HRGMv2_3763	Akkermansia muciniphila	Akkermansia muciniphila	0.0344067	CRC
217	t__UBA7102 sp900760085/HRGMv2_0731	UBA7102 sp900760085	Christensenellales order spp.	0.0343634	CRC
218	t__UBA9502 sp003506385/HRGMv2_2363	UBA9502 sp003506385	Lachnospiraceae family spp.	0.0343402	HC
219	t__Pseudomonas nitroreducens/HRGMv2_4630	Pseudomonas nitroreducens	Pseudomonas nitroreducens	0.0343299	HC
220	t__BX12 sp014333425/HRGMv2_3225	BX12 sp014333425	Anaerovoracaceae family spp.	0.0341454	CRC
221	t__Slackia_A equolifaciens/HRGMv2_4121	Slackia_A equolifaciens	Slackia_A equolifaciens	0.0341322	CRC
222	t__CAG-303 sp000437755/HRGMv2_2268	CAG-303 sp000437755	Lachnospiraceae family spp.	0.0338899	HC
223	t__Erysipelatoclostridium saccharogumia/HRGMv2_1926	Erysipelatoclostridium saccharogumia	Erysipelatoclostridium saccharogumia	0.0338515	CRC
224	t__Unknown_2963/HRGMv2_2963	Dysosmobacter genus spp.	Dysosmobacter genus spp.	0.0337829	CRC
225	t__Ruminococcus_C sp000980705/HRGMv2_2697	Ruminococcus_C sp000980705	Ruminococcus_C genus spp.	0.0337018	HC
226	t__Unknown_4555/HRGMv2_4555	CAG-170 genus spp.	Oscillospiraceae family spp.	0.0336537	CRC
227	t__UMGS1537 sp900543695/HRGMv2_3656	UMGS1537 sp900543695	Clostridia class spp.	0.0335469	HC
228	t__Alistipes_A ihumii/HRGMv2_0131	Alistipes_A ihumii	Alistipes_A ihumii	0.0333122	CRC
229	t__CAG-568 sp000434395/HRGMv2_3437	CAG-568 sp000434395	Bacilli class spp.	0.033138	HC
230	t__Fenollaria massiliensis/HRGMv2_3635	Fenollaria massiliensis	Fenollaria massiliensis	0.0324867	HC
231	t__Prevotellamassilia timonensis/HRGMv2_0167	Prevotellamassilia timonensis	Prevotellamassilia timonensis	0.0321448	CRC
232	t__Zag1 sp001765415/HRGMv2_1971	Zag1 sp001765415	Gastranaerophilaceae family spp.	0.0321282	HC
233	t__RC9 sp000435075/HRGMv2_0210	RC9 sp000435075	Bacteroidales order spp.	0.0319549	CRC
234	t__Agathobacter faecis/HRGMv2_2087	Agathobacter faecis	Agathobacter faecis	0.0315898	HC
235	t__CAG-317 sp000433535/HRGMv2_2125	CAG-317 sp000433535	Lachnospiraceae family spp.	0.0315362	HC
236	t__CAG-269 sp001916055/HRGMv2_3510	CAG-269 sp001916055	Clostridia class spp.	0.031345	HC
237	t__Leuconostoc lactis/HRGMv2_2477	Leuconostoc lactis	Leuconostoc lactis	0.0313052	HC
238	t__Hungatella_A hathewayi_A/HRGMv2_2282	Hungatella_A hathewayi_A	Hungatella_A hathewayi_A	0.0312142	HC
239	t__Collinsella sp003487125/HRGMv2_0931	Collinsella sp003487125	Collinsella genus spp.	0.0312072	CRC
240	t__CAG-115 sp003531585/HRGMv2_2776	CAG-115 sp003531585	Ruminococcaceae family spp.	0.0311736	CRC
241	t__GCA-900066135 sp900543575/HRGMv2_2046	GCA-900066135 sp900543575	Lachnospiraceae family spp.	0.0310183	HC
242	t__Acutalibacter sp000435395/HRGMv2_2910	Acutalibacter sp000435395	Acutalibacter genus spp.	0.0308876	HC
243	t__Eisenbergiella sp900555195/HRGMv2_2403	Eisenbergiella sp900555195	Eisenbergiella genus spp.	0.0307833	HC
244	t__Desulfovibrio sp900540515/HRGMv2_1733	Desulfovibrio sp900540515	Desulfovibrio genus spp.	0.0307132	CRC
245	t__Alistipes sp000434235/HRGMv2_0206	Alistipes sp000434235	Alistipes genus spp.	0.0305948	CRC
246	t__Prevotella sp900547005/HRGMv2_0484	Prevotella sp900547005	Prevotella genus spp.	0.0305239	CRC
247	t__Unknown_0061/HRGMv2_0061	Pauljensenia genus spp.	Pauljensenia genus spp.	0.0304714	HC
248	t__Bacteroides salyersiae/HRGMv2_0238	Bacteroides salyersiae	Bacteroides salyersiae	0.0303473	CRC
249	t__Bacteroides neonati/HRGMv2_3913	Bacteroides neonati	Bacteroides neonati	0.0303165	CRC
250	t__UMGS966 sp900761965/HRGMv2_4518	UMGS966 sp900761965	Ruminococcaceae family spp.	0.0302976	CRC
251	t__GCA-900066755 sp902363085/HRGMv2_4252	GCA-900066755 sp902363085	Lachnospiraceae family spp.	0.0302524	CRC
252	t__Clostridium_Q symbiosum/HRGMv2_2158	Clostridium_Q symbiosum	Clostridium_Q symbiosum	0.0301731	CRC
253	t__Bacteroides thetaiotaomicron/HRGMv2_0240	Bacteroides thetaiotaomicron	Bacteroides thetaiotaomicron	0.0301649	CRC
254	t__Unknown_2231/HRGMv2_2231	UMGS2037 genus spp.	Lachnospiraceae family spp.	0.0301466	CRC
255	t__Klebsiella quasipneumoniae/HRGMv2_1767	Klebsiella quasipneumoniae	Klebsiella quasipneumoniae	0.0300587	HC
256	t__Phocaeicola sp900544075/HRGMv2_0203	Phocaeicola sp900544075	Phocaeicola genus spp.	0.0296016	CRC
257	t__Limosilactobacillus reuteri_E/HRGMv2_2526	Limosilactobacillus reuteri_E	Limosilactobacillus reuteri_E	0.0295247	CRC
258	t__Unknown_4578/HRGMv2_4578	Faecalibacterium genus spp.	Faecalibacterium genus spp.	0.0295228	CRC
259	t__Streptococcus thermophilus/HRGMv2_2457	Streptococcus thermophilus	Streptococcus thermophilus	0.029298	HC
260	t__Unknown_4620/HRGMv2_4620	Anaerovoracaceae family spp.	Anaerovoracaceae family spp.	0.0291679	HC
261	t__Bifidobacterium bifidum/HRGMv2_0050	Bifidobacterium bifidum	Bifidobacterium bifidum	0.0289043	HC
262	t__Allisonella histaminiformans/HRGMv2_3689	Allisonella histaminiformans	Allisonella histaminiformans	0.0288899	CRC
263	t__Collinsella sp003458415/HRGMv2_0861	Collinsella sp003458415	Collinsella genus spp.	0.0288703	CRC
264	t__UC5-1-2E3 sp001304875/HRGMv2_2409	UC5-1-2E3 sp001304875	Lachnospiraceae family spp.	0.0288337	CRC
265	t__Clostridium sp900539375/HRGMv2_0825	Clostridium sp900539375	Clostridium genus spp.	0.0288198	HC
266	t__CAG-110 sp900549705/HRGMv2_2988	CAG-110 sp900549705	Oscillospiraceae family spp.	0.0286187	CRC
267	t__Ruminococcus sp002438605/HRGMv2_2824	Ruminococcus sp002438605	Ruminococcus genus spp.	0.0284687	HC
268	t__Bacteroides eggerthii/HRGMv2_0253	Bacteroides eggerthii	Bacteroides eggerthii	0.0284618	CRC
269	t__CAG-180 sp004556705/HRGMv2_2851	CAG-180 sp004556705	Acutalibacteraceae family spp.	0.0283516	CRC
270	t__CAG-177 sp000431775/HRGMv2_2802	CAG-177 sp000431775	Acutalibacteraceae family spp.	0.0282948	CRC
271	t__CAG-288 sp000437395/HRGMv2_3441	CAG-288 sp000437395	Bacilli class spp.	0.0282479	HC
272	t__Achromobacter xylosoxidans/HRGMv2_0603	Achromobacter xylosoxidans	Achromobacter xylosoxidans	0.0276788	HC
273	t__Aeromonas hydrophila/HRGMv2_1849	Aeromonas hydrophila	Aeromonas hydrophila	0.0276272	CRC
274	t__CAG-417 sp000432835/HRGMv2_3361	CAG-417 sp000432835	Bacilli class spp.	0.0275546	HC
275	t__Faecalibacterium prausnitzii_J/HRGMv2_2677	Faecalibacterium prausnitzii_J	Faecalibacterium prausnitzii_J	0.0273804	HC
276	t__CAG-1193 sp000436255/HRGMv2_3384	CAG-1193 sp000436255	Bacilli class spp.	0.0272665	HC
277	t__Blautia_A sp900763175/HRGMv2_2376	Blautia_A sp900763175	Blautia_A genus spp.	0.0272204	HC
278	t__Streptococcus koreensis/HRGMv2_2517	Streptococcus koreensis	Streptococcus koreensis	0.0270742	HC
279	t__CAG-83 sp003539495/HRGMv2_2797	CAG-83 sp003539495	Oscillospiraceae family spp.	0.0268777	CRC
280	t__Eisenbergiella sp003478085/HRGMv2_2302	Eisenbergiella sp003478085	Eisenbergiella genus spp.	0.0268719	CRC
281	t__UMGS1781 sp900553695/HRGMv2_3533	UMGS1781 sp900553695	Clostridia class spp.	0.0267247	HC
282	t__Bacteroides fragilis_A/HRGMv2_0239	Bacteroides fragilis_A	Bacteroides fragilis_A	0.0267209	CRC
283	t__Merdibacter sp900543035/HRGMv2_1919	Merdibacter sp900543035	Merdibacter genus spp.	0.0267188	CRC
284	t__Longibaculum muris/HRGMv2_1928	Longibaculum muris	Longibaculum muris	0.0266702	CRC
285	t__Massilicoli timonensis/HRGMv2_1934	Massilicoli timonensis	Massilicoli timonensis	0.026478	HC
286	t__Unknown_3281/HRGMv2_3281	Anaerovoracaceae family spp.	Anaerovoracaceae family spp.	0.0264344	CRC
287	t__Faecalibacillus sp003480255/HRGMv2_1931	Faecalibacillus sp003480255	Faecalibacillus genus spp.	0.0262835	HC
288	t__Parabacteroides johnsonii/HRGMv2_0144	Parabacteroides johnsonii	Parabacteroides johnsonii	0.0261251	CRC
289	t__CAG-303 sp900539455/HRGMv2_2233	CAG-303 sp900539455	Lachnospiraceae family spp.	0.0261024	CRC
290	t__UBA7160 sp902363665/HRGMv2_2131	UBA7160 sp902363665	Lachnospiraceae family spp.	0.0258734	HC
291	t__UMGS1670 sp900548595/HRGMv2_2320	UMGS1670 sp900548595	Anaerotignaceae family spp.	0.025552	CRC
292	t__Staphylococcus aureus/HRGMv2_3494	Staphylococcus aureus	Staphylococcus aureus	0.0254931	HC
293	t__Acinetobacter johnsonii/HRGMv2_3295	Acinetobacter johnsonii	Acinetobacter johnsonii	0.0252848	HC
294	t__Leuconostoc citreum/HRGMv2_2579	Leuconostoc citreum	Leuconostoc citreum	0.0251951	HC
295	t__Eubacterium_G sp900548465/HRGMv2_2309	Eubacterium_G sp900548465	Eubacterium_G genus spp.	0.0250402	HC
296	t__Prevotella sp900540375/HRGMv2_0459	Prevotella sp900540375	Prevotella genus spp.	0.0250308	HC
297	t__Bacteroides stercorirosoris/HRGMv2_0347	Bacteroides stercorirosoris	Bacteroides stercorirosoris	0.0249055	CRC
298	t__UMGS1688 sp900754695/HRGMv2_0822	UMGS1688 sp900754695	Christensenellales order spp.	0.0246405	CRC
299	t__UBA2821 sp902763335/HRGMv2_2299	UBA2821 sp902763335	Lachnospiraceae family spp.	0.0243813	HC
300	t__Prevotella copri_A/HRGMv2_0215	Prevotella copri_A	Prevotella copri_A	0.0243332	CRC
301	t__Unknown_4519/HRGMv2_4519	Gemmiger genus spp.	Gemmiger genus spp.	0.0241798	CRC
302	t__Unknown_2993/HRGMv2_2993	UMGS1872 genus spp.	Oscillospiraceae family spp.	0.0241623	HC
303	t__Phocaeicola sp000432735/HRGMv2_0297	Phocaeicola sp000432735	Phocaeicola genus spp.	0.0240797	HC
304	t__UBA11471 sp000434215/HRGMv2_0228	UBA11471 sp000434215	Bacteroidales order spp.	0.0240672	CRC
305	t__Prevotella melaninogenica/HRGMv2_0301	Prevotella melaninogenica	Prevotella melaninogenica	0.0236917	HC
306	t__Anaerobutyricum soehngenii/HRGMv2_2212	Anaerobutyricum soehngenii	Anaerobutyricum soehngenii	0.0236911	HC
307	t__Prevotella sp900546535/HRGMv2_0216	Prevotella sp900546535	Prevotella genus spp.	0.0236449	HC
308	t__Muricomes fissicatena_A/HRGMv2_2349	Muricomes fissicatena_A	Muricomes fissicatena_A	0.0236176	HC
309	t__Olsenella_B sp900768455/HRGMv2_1633	Olsenella_B sp900768455	Olsenella_B genus spp.	0.0236136	HC
310	t__Desulfovibrio desulfuricans/HRGMv2_1734	Desulfovibrio desulfuricans	Desulfovibrio desulfuricans	0.0235972	CRC
311	t__Alistipes timonensis/HRGMv2_0293	Alistipes timonensis	Alistipes timonensis	0.0235667	CRC
312	t__Enorma sp900751795/HRGMv2_1692	Enorma sp900751795	Enorma genus spp.	0.0234572	CRC
313	t__Bacteroides sp003545565/HRGMv2_0423	Bacteroides sp003545565	Bacteroides genus spp.	0.0233701	HC
314	t__Butyricimonas faecihominis/HRGMv2_0182	Butyricimonas faecihominis	Butyricimonas faecihominis	0.0232164	CRC
315	t__Collinsella sp900541745/HRGMv2_1082	Collinsella sp900541745	Collinsella genus spp.	0.0231844	CRC
316	t__UMGS621 sp900543915/HRGMv2_0712	UMGS621 sp900543915	Borkfalkiaceae family spp.	0.0231427	HC
317	t__Dielma fastidiosa/HRGMv2_1921	Dielma fastidiosa	Dielma fastidiosa	0.0230827	CRC
318	t__Unknown_2099/HRGMv2_2099	Schaedlerella genus spp.	Schaedlerella genus spp.	0.0230642	HC
319	t__UBA737 sp900549755/HRGMv2_2831	UBA737 sp900549755	Acutalibacteraceae family spp.	0.0229332	HC
320	t__UBA1820 sp002314265/HRGMv2_1943	UBA1820 sp002314265	Flavobacteriales order spp.	0.0228319	CRC
321	t__Klebsiella variicola/HRGMv2_1766	Klebsiella variicola	Klebsiella variicola	0.0227983	CRC
322	t__Abiotrophia defectiva/HRGMv2_4356	Abiotrophia defectiva	Abiotrophia defectiva	0.0227738	HC
323	t__Prevotella sp900546575/HRGMv2_0277	Prevotella sp900546575	Prevotella genus spp.	0.0226636	CRC
324	t__Megasphaera elsdenii/HRGMv2_3697	Megasphaera elsdenii	Megasphaera elsdenii	0.0226293	HC
325	t__UMGS1293 sp900754495/HRGMv2_1661	UMGS1293 sp900754495	Eggerthellaceae family spp.	0.0225315	CRC
326	t__Unknown_3201/HRGMv2_3201	HGM13006 genus spp.	Oscillospiraceae family spp.	0.0225027	HC
327	t__Alistipes sp900768045/HRGMv2_3944	Alistipes sp900768045	Alistipes genus spp.	0.0224961	CRC
328	t__Prevotella salivae/HRGMv2_0302	Prevotella salivae	Prevotella salivae	0.0224276	CRC
329	t__Unknown_0785/HRGMv2_0785	UBA10281 genus spp.	Borkfalkiaceae family spp.	0.0223749	HC
330	t__HGM11327 sp900759935/HRGMv2_4090	HGM11327 sp900759935	Christensenellales order spp.	0.0222716	CRC
331	t__Ruminococcus_E sp003526955/HRGMv2_2690	Ruminococcus_E sp003526955	Ruminococcus_E genus spp.	0.0222028	CRC
332	t__CAG-110 sp900546915/HRGMv2_2919	CAG-110 sp900546915	Oscillospiraceae family spp.	0.0220644	CRC
333	t__Cronobacter sakazakii/HRGMv2_1861	Cronobacter sakazakii	Cronobacter sakazakii	0.0220223	HC
334	t__Prevotella oris/HRGMv2_0550	Prevotella oris	Prevotella oris	0.0217476	HC
335	t__Unknown_2442/HRGMv2_2442	Lachnospiraceae family spp.	Lachnospiraceae family spp.	0.0217159	HC
336	t__UBA1822 sp900545365/HRGMv2_3729	UBA1822 sp900545365	Dialisteraceae family spp.	0.0216221	CRC
337	t__Unknown_2348/HRGMv2_2348	UBA3282 genus spp.	Lachnospiraceae family spp.	0.021616	HC
338	t__Coprobacillus cateniformis/HRGMv2_1901	Coprobacillus cateniformis	Coprobacillus cateniformis	0.0215564	CRC
339	t__Blautia_A sp900541985/HRGMv2_2366	Blautia_A sp900541985	Blautia_A genus spp.	0.0215026	HC
340	t__Unknown_3029/HRGMv2_3029	UMGS1591 genus spp.	Acutalibacteraceae family spp.	0.0214416	CRC
341	t__UMGS1202 sp900549565/HRGMv2_4472	UMGS1202 sp900549565	Oscillospiraceae family spp.	0.0214223	CRC
342	t__Ezakiella sp900540185/HRGMv2_3614	Ezakiella sp900540185	Ezakiella genus spp.	0.0213518	HC
343	t__Unknown_2371/HRGMv2_2371	Lachnospiraceae family spp.	Lachnospiraceae family spp.	0.0212421	CRC
344	t__Unknown_2040/HRGMv2_2040	Lachnospira genus spp.	Lachnospira genus spp.	0.0212123	HC
345	t__UBA5446 sp900546485/HRGMv2_2894	UBA5446 sp900546485	Oscillospiraceae family spp.	0.0211932	CRC
346	t__Roseburia hominis/HRGMv2_2052	Roseburia hominis	Roseburia hominis	0.0211737	HC
347	t__Turicibacter sanguinis/HRGMv2_2030	Turicibacter sanguinis	Turicibacter sanguinis	0.021046	CRC
348	t__Monoglobus pectinilyticus/HRGMv2_2616	Monoglobus pectinilyticus	Monoglobus pectinilyticus	0.0208768	HC
349	t__Oxalobacter sp900760095/HRGMv2_0621	Oxalobacter sp900760095	Oxalobacter genus spp.	0.0208653	CRC
350	t__Kluyvera georgiana/HRGMv2_4189	Kluyvera georgiana	Kluyvera georgiana	0.0208066	HC
351	t__Lancefieldella sp000564995/HRGMv2_1668	Lancefieldella sp000564995	Lancefieldella genus spp.	0.0208061	CRC
352	t__CAG-485 sp001701295/HRGMv2_0349	CAG-485 sp001701295	Muribaculaceae family spp.	0.0206556	CRC
353	t__Butyrivibrio_A crossotus/HRGMv2_2219	Butyrivibrio_A crossotus	Butyrivibrio_A crossotus	0.0206149	HC
354	t__Lacrimispora sp000526575/HRGMv2_4265	Lacrimispora sp000526575	Lacrimispora genus spp.	0.0206041	CRC
355	t__Unknown_2871/HRGMv2_2871	UMGS1623 genus spp.	Acutalibacteraceae family spp.	0.0204877	CRC
356	t__Streptococcus mitis_BB/HRGMv2_2537	Streptococcus mitis_BB	Streptococcus mitis_BB	0.0204831	CRC
357	t__Varibaculum cambriense_B/HRGMv2_0093	Varibaculum cambriense_B	Varibaculum cambriense_B	0.0204794	HC
358	t__CAG-274 sp900545305/HRGMv2_2083	CAG-274 sp900545305	Lachnospirales order spp.	0.0204493	HC
359	t__Prevotella sp900557255/HRGMv2_0179	Prevotella sp900557255	Prevotella genus spp.	0.0203043	HC
360	t__Unknown_2338/HRGMv2_2338	UBA7182 genus spp.	Lachnospiraceae family spp.	0.0202591	CRC
361	t__Desulfovibrio sp900556755/HRGMv2_1726	Desulfovibrio sp900556755	Desulfovibrio genus spp.	0.0202409	CRC
362	t__Faecalicoccus sp900546545/HRGMv2_1884	Faecalicoccus sp900546545	Faecalicoccus genus spp.	0.0202295	CRC
363	t__Prevotella sp000433175/HRGMv2_0425	Prevotella sp000433175	Prevotella genus spp.	0.0201039	HC
364	t__Unknown_0747/HRGMv2_0747	Borkfalkia genus spp.	Borkfalkia genus spp.	0.0200704	CRC
365	t__Acidaminococcus intestini/HRGMv2_0019	Acidaminococcus intestini	Acidaminococcus intestini	0.0198907	CRC
366	t__CAG-238 sp900542245/HRGMv2_3266	CAG-238 sp900542245	Anaerovoracaceae family spp.	0.0198839	CRC
367	t__Ruminococcus_C sp000433635/HRGMv2_2777	Ruminococcus_C sp000433635	Ruminococcus_C genus spp.	0.0198698	HC
368	t__Alistipes onderdonkii/HRGMv2_0155	Alistipes onderdonkii	Alistipes onderdonkii	0.0198453	CRC
369	t__Unknown_0438/HRGMv2_0438	Bacteroides genus spp.	Bacteroides genus spp.	0.019827	CRC
370	t__CAG-603 sp900066105/HRGMv2_2229	CAG-603 sp900066105	Lachnospiraceae family spp.	0.0197833	HC
371	t__Unknown_0863/HRGMv2_0863	Collinsella genus spp.	Collinsella genus spp.	0.0197579	CRC
372	t__Alistipes shahii/HRGMv2_0129	Alistipes shahii	Alistipes shahii	0.0197328	CRC
373	t__Granulicatella sp001058355/HRGMv2_2576	Granulicatella sp001058355	Granulicatella genus spp.	0.0197291	HC
374	t__Bacteroides nordii/HRGMv2_0176	Bacteroides nordii	Bacteroides nordii	0.0197232	CRC
375	t__Collinsella sp003436275/HRGMv2_1066	Collinsella sp003436275	Collinsella genus spp.	0.0195627	HC
376	t__Lactococcus lactis/HRGMv2_2495	Lactococcus lactis	Lactococcus lactis	0.0195139	CRC
377	t__Bacteroides sp900552405/HRGMv2_0235	Bacteroides sp900552405	Bacteroides genus spp.	0.0194845	CRC
378	t__Unknown_2006/HRGMv2_2006	Zag111 genus spp.	Gastranaerophilaceae family spp.	0.019397	HC
379	t__UBA1191 sp900545775/HRGMv2_3236	UBA1191 sp900545775	Anaerovoracaceae family spp.	0.0193686	HC
380	t__Collinsella sp900554465/HRGMv2_1433	Collinsella sp900554465	Collinsella genus spp.	0.0193096	CRC
381	t__Phascolarctobacterium_A succinatutens_A/HRGMv2_0008	Phascolarctobacterium_A succinatutens_A	Phascolarctobacterium_A succinatutens_A	0.0192099	HC
382	t__Lawsonibacter sp900066645/HRGMv2_3063	Lawsonibacter sp900066645	Lawsonibacter genus spp.	0.0191203	CRC
383	t__Holdemania massiliensis/HRGMv2_1903	Holdemania massiliensis	Holdemania massiliensis	0.0187435	CRC
384	t__Prevotella hominis/HRGMv2_0281	Prevotella hominis	Prevotella hominis	0.0186464	HC
385	t__Succinivibrio sp000431835/HRGMv2_1788	Succinivibrio sp000431835	Succinivibrio genus spp.	0.0186298	HC
386	t__Fournierella sp004558145/HRGMv2_2998	Fournierella sp004558145	Fournierella genus spp.	0.0185575	CRC
387	t__Blautia_A sp003477525/HRGMv2_4259	Blautia_A sp003477525	Blautia_A genus spp.	0.0185433	CRC
388	t__Enterocloster asparagiformis/HRGMv2_2357	Enterocloster asparagiformis	Enterocloster asparagiformis	0.018491	CRC
389	t__Holdemania sp900120005/HRGMv2_1930	Holdemania sp900120005	Holdemania genus spp.	0.0184844	HC
390	t__Blautia sp900543715/HRGMv2_2385	Blautia sp900543715	Blautia genus spp.	0.0184801	CRC
391	t__Unknown_4540/HRGMv2_4540	Butyricicoccus genus spp.	Butyricicoccus genus spp.	0.0184704	CRC
392	t__UBA5446 sp900544295/HRGMv2_2882	UBA5446 sp900544295	Oscillospiraceae family spp.	0.0183639	CRC
393	t__Cetobacterium_A somerae/HRGMv2_1964	Cetobacterium_A somerae	Cetobacterium_A somerae	0.0183602	CRC
394	t__HGM13010 sp900754965/HRGMv2_3111	HGM13010 sp900754965	Oscillospiraceae family spp.	0.01829	CRC
395	t__CAG-314 sp000437915/HRGMv2_0682	CAG-314 sp000437915	Christensenellales order spp.	0.0181485	CRC
396	t__Porphyromonas gingivalis/HRGMv2_0528	Porphyromonas gingivalis	Porphyromonas gingivalis	0.0181107	CRC
397	t__QAMM01 sp003150405/HRGMv2_4495	QAMM01 sp003150405	Ruminococcaceae family spp.	0.0180927	CRC
398	t__Aggregatibacter segnis/HRGMv2_1846	Aggregatibacter segnis	Aggregatibacter segnis	0.0180844	CRC
399	t__Phascolarctobacterium_A succinatutens/HRGMv2_0007	Phascolarctobacterium_A succinatutens	Phascolarctobacterium_A succinatutens	0.0179989	HC
400	t__CAG-238 sp000435615/HRGMv2_3249	CAG-238 sp000435615	Anaerovoracaceae family spp.	0.0179527	CRC
401	t__UMGS1696 sp900763885/HRGMv2_2967	UMGS1696 sp900763885	Oscillospirales order spp.	0.0178854	HC
402	t__Enterocloster bolteae/HRGMv2_2138	Enterocloster bolteae	Enterocloster bolteae	0.0178708	CRC
403	t__HGM12998 sp900756495/HRGMv2_4503	HGM12998 sp900756495	Oscillospiraceae family spp.	0.0178428	CRC
404	t__Fusicatenibacter saccharivorans/HRGMv2_2041	Fusicatenibacter saccharivorans	Fusicatenibacter saccharivorans	0.0177782	HC
405	t__QANG01 sp003150145/HRGMv2_4515	QANG01 sp003150145	Ruminococcaceae family spp.	0.017612	HC
406	t__CAG-433 sp000433675/HRGMv2_3360	CAG-433 sp000433675	Bacilli class spp.	0.0175728	HC
407	t__Phil1 sp004558525/HRGMv2_0741	Phil1 sp004558525	Christensenellales order spp.	0.0175239	CRC
408	t__UMGS1670 sp900553995/HRGMv2_2373	UMGS1670 sp900553995	Anaerotignaceae family spp.	0.0174892	CRC
409	t__UMGS1370 sp900551135/HRGMv2_4266	UMGS1370 sp900551135	Lachnospiraceae family spp.	0.0174181	CRC
410	t__UMGS1590 sp900552455/HRGMv2_3218	UMGS1590 sp900552455	Peptococcaceae family spp.	0.0173599	CRC
411	t__TM7x sp900556355/HRGMv2_3476	TM7x sp900556355	Saccharimonadaceae family spp.	0.0171796	HC
412	t__Peptostreptococcus sp900759325/HRGMv2_3247	Peptostreptococcus sp900759325	Peptostreptococcus genus spp.	0.0171767	CRC
413	t__CAG-83 sp900757415/HRGMv2_3030	CAG-83 sp900757415	Oscillospiraceae family spp.	0.0169964	HC
414	t__Pseudoflavonifractor capillosus/HRGMv2_3038	Pseudoflavonifractor capillosus	Pseudoflavonifractor capillosus	0.0169698	CRC
415	t__Zag111 sp003258735/HRGMv2_1994	Zag111 sp003258735	Gastranaerophilaceae family spp.	0.0169111	HC
416	t__Streptococcus sp900543065/HRGMv2_2542	Streptococcus sp900543065	Streptococcus genus spp.	0.0168906	HC
417	t__CAG-274 sp000432155/HRGMv2_2084	CAG-274 sp000432155	Lachnospirales order spp.	0.0167895	HC
418	t__Enterocloster sp000155435/HRGMv2_2275	Enterocloster sp000155435	Enterocloster genus spp.	0.0167284	CRC
419	t__Slackia_A isoflavoniconvertens/HRGMv2_1638	Slackia_A isoflavoniconvertens	Slackia_A isoflavoniconvertens	0.0166357	CRC
420	t__Unknown_3237/HRGMv2_3237	Anaerovoracaceae family spp.	Anaerovoracaceae family spp.	0.0164379	CRC
421	t__UBA7173 sp900546835/HRGMv2_0257	UBA7173 sp900546835	Muribaculaceae family spp.	0.0163874	CRC
422	t__Mitsuokella jalaludinii/HRGMv2_3483	Mitsuokella jalaludinii	Mitsuokella jalaludinii	0.0163672	HC
423	t__Unknown_0266/HRGMv2_0266	Prevotella genus spp.	Prevotella genus spp.	0.0163319	CRC
424	t__Staphylococcus epidermidis/HRGMv2_3496	Staphylococcus epidermidis	Staphylococcus epidermidis	0.0162734	HC
425	t__Unknown_4522/HRGMv2_4522	UBA7067 genus spp.	Acutalibacteraceae family spp.	0.0161709	CRC
426	t__Coprococcus eutactus/HRGMv2_2115	Coprococcus eutactus	Coprococcus eutactus	0.0160592	HC
427	t__TM7x sp900555425/HRGMv2_3477	TM7x sp900555425	Saccharimonadaceae family spp.	0.0159592	HC
428	t__UBA9414 sp003458885/HRGMv2_4257	UBA9414 sp003458885	Lachnospiraceae family spp.	0.0159453	HC
429	t__UBA737 sp900549055/HRGMv2_2830	UBA737 sp900549055	Acutalibacteraceae family spp.	0.0159337	HC
430	t__Alistipes_A sp900240235/HRGMv2_0205	Alistipes_A sp900240235	Alistipes_A genus spp.	0.0158936	HC
431	t__Muribaculum sp003150235/HRGMv2_0396	Muribaculum sp003150235	Muribaculum genus spp.	0.0157771	CRC
432	t__CAG-81 sp000435795/HRGMv2_2103	CAG-81 sp000435795	Lachnospiraceae family spp.	0.0156686	CRC
433	t__Alloscardovia omnicolens/HRGMv2_0107	Alloscardovia omnicolens	Alloscardovia omnicolens	0.0156541	CRC
434	t__Pseudomonas_E koreensis_B/HRGMv2_4627	Pseudomonas_E koreensis_B	Pseudomonas_E koreensis_B	0.0155634	HC
435	t__Phascolarctobacterium faecium/HRGMv2_0005	Phascolarctobacterium faecium	Phascolarctobacterium faecium	0.0155442	HC
436	t__CAG-302 sp900548425/HRGMv2_3420	CAG-302 sp900548425	Bacilli class spp.	0.0155177	CRC
437	t__Veillonella dispar/HRGMv2_3716	Veillonella dispar	Veillonella dispar	0.0154701	CRC
438	t__Hungatella effluvii/HRGMv2_2270	Hungatella effluvii	Hungatella effluvii	0.0154378	CRC
439	t__CAG-81 sp900066535/HRGMv2_2167	CAG-81 sp900066535	Lachnospiraceae family spp.	0.0154277	CRC
440	t__Lawsonibacter sp003478995/HRGMv2_4438	Lawsonibacter sp003478995	Lawsonibacter genus spp.	0.0153876	CRC
441	t__Unknown_3035/HRGMv2_3035	CAG-83 genus spp.	Oscillospiraceae family spp.	0.0153613	HC
442	t__Phocaeicola sp902388365/HRGMv2_0516	Phocaeicola sp902388365	Phocaeicola genus spp.	0.0153607	HC
443	t__Unknown_4535/HRGMv2_4535	Acutalibacter genus spp.	Acutalibacter genus spp.	0.0153299	CRC
444	t__Parabacteroides sp000436495/HRGMv2_0251	Parabacteroides sp000436495	Parabacteroides genus spp.	0.0153164	CRC
445	t__Prevotella disiens/HRGMv2_0388	Prevotella disiens	Prevotella disiens	0.0152108	HC
446	t__Turicimonas sp900542195/HRGMv2_0592	Turicimonas sp900542195	Turicimonas genus spp.	0.0151753	HC
447	t__Dysosmobacter sp900550685/HRGMv2_3140	Dysosmobacter sp900550685	Dysosmobacter genus spp.	0.0151639	HC
448	t__Acidaminococcus massiliensis/HRGMv2_0035	Acidaminococcus massiliensis	Acidaminococcus massiliensis	0.0151259	CRC
449	t__Citrobacter freundii_A/HRGMv2_1802	Citrobacter freundii_A	Citrobacter freundii_A	0.0150474	HC
450	t__Anaerostipes hadrus/HRGMv2_2047	Anaerostipes hadrus	Anaerostipes hadrus	0.0150345	HC
451	t__Marvinbryantia sp900066075/HRGMv2_2350	Marvinbryantia sp900066075	Marvinbryantia genus spp.	0.0150284	HC
452	t__Unknown_3603/HRGMv2_3603	CAG-273 genus spp.	Clostridia class spp.	0.0150202	HC
453	t__Unknown_2258/HRGMv2_2258	Clostridium_Q genus spp.	Clostridium_Q genus spp.	0.0149701	HC
454	t__Intestinimonas sp900540545/HRGMv2_3102	Intestinimonas sp900540545	Intestinimonas genus spp.	0.01494	CRC
455	t__CAG-269 sp900554175/HRGMv2_3554	CAG-269 sp900554175	Clostridia class spp.	0.0148615	HC
456	t__Faecalibacterium sp900539885/HRGMv2_2774	Faecalibacterium sp900539885	Faecalibacterium genus spp.	0.0148406	HC
457	t__Varibaculum cambriense_A/HRGMv2_0089	Varibaculum cambriense_A	Varibaculum cambriense_A	0.0148316	CRC
458	t__ER4 sp900550165/HRGMv2_2745	ER4 sp900550165	Oscillospiraceae family spp.	0.0148098	CRC
459	t__CAG-177 sp003538135/HRGMv2_2688	CAG-177 sp003538135	Acutalibacteraceae family spp.	0.01477	CRC
460	t__Dorea_B phocaeensis/HRGMv2_2382	Dorea_B phocaeensis	Dorea_B phocaeensis	0.0146704	CRC
461	t__HGM11507 sp900761005/HRGMv2_3671	HGM11507 sp900761005	Clostridia class spp.	0.0146668	CRC
462	t__Barnesiella intestinihominis/HRGMv2_0135	Barnesiella intestinihominis	Barnesiella intestinihominis	0.0145645	HC
463	t__Phascolarctobacterium_A sp900552005/HRGMv2_0024	Phascolarctobacterium_A sp900552005	Phascolarctobacterium_A genus spp.	0.0145626	HC
464	t__Agathobacter sp900552085/HRGMv2_2239	Agathobacter sp900552085	Agathobacter genus spp.	0.0145183	HC
465	t__Unknown_2438/HRGMv2_2438	Mediterraneibacter genus spp.	Mediterraneibacter genus spp.	0.0144982	HC
466	t__Negativibacillus sp000435195/HRGMv2_2750	Negativibacillus sp000435195	Negativibacillus genus spp.	0.0144756	CRC
467	t__Holdemania filiformis/HRGMv2_1929	Holdemania filiformis	Holdemania filiformis	0.0144368	CRC
468	t__Methanosphaera stadtmanae/HRGMv2_2583	Methanosphaera stadtmanae	Methanosphaera stadtmanae	0.0144074	HC
469	t__Gleimia europaea_A/HRGMv2_0078	Gleimia europaea_A	Gleimia europaea_A	0.0143679	HC
470	t__Pauljensenia sp000466265/HRGMv2_0112	Pauljensenia sp000466265	Pauljensenia genus spp.	0.0143433	HC
471	t__UMGS263 sp900540535/HRGMv2_2985	UMGS263 sp900540535	Acutalibacteraceae family spp.	0.0142912	HC
472	t__Blautia_A wexlerae_B/HRGMv2_2178	Blautia_A wexlerae_B	Blautia_A wexlerae_B	0.0142272	HC
473	t__Butyrivibrio_A sp000431815/HRGMv2_2287	Butyrivibrio_A sp000431815	Butyrivibrio_A genus spp.	0.0142199	HC
474	t__Dorea_A longicatena/HRGMv2_2184	Dorea_A longicatena	Dorea_A longicatena	0.0142004	CRC
475	t__SFGY01 sp004556455/HRGMv2_3481	SFGY01 sp004556455	Saccharofermentanales order spp.	0.0141828	HC
476	t__Phocaeicola sp900540105/HRGMv2_0389	Phocaeicola sp900540105	Phocaeicola genus spp.	0.0141616	CRC
477	t__Agathobaculum butyriciproducens/HRGMv2_2703	Agathobaculum butyriciproducens	Agathobaculum butyriciproducens	0.014154	HC
478	t__CAG-533 sp000434495/HRGMv2_3374	CAG-533 sp000434495	Bacilli class spp.	0.0141033	CRC
479	t__Unknown_3181/HRGMv2_3181	Acutalibacteraceae family spp.	Acutalibacteraceae family spp.	0.014084	CRC
480	t__HGM13222 sp900757485/HRGMv2_2942	HGM13222 sp900757485	Ruminococcaceae family spp.	0.0140553	HC
481	t__Unknown_1640/HRGMv2_1640	UMGS124 genus spp.	Coriobacteriales order spp.	0.0140264	HC
482	t__Stenotrophomonas maltophilia_AM/HRGMv2_3794	Stenotrophomonas maltophilia_AM	Stenotrophomonas maltophilia_AM	0.0139992	HC
483	t__Collinsella sp900544115/HRGMv2_1063	Collinsella sp900544115	Collinsella genus spp.	0.0139642	HC
484	t__CAG-273 sp000437855/HRGMv2_3522	CAG-273 sp000437855	Clostridia class spp.	0.0139415	HC
485	t__Fusobacterium massiliense/HRGMv2_4212	Fusobacterium massiliense	Fusobacterium massiliense	0.013939	CRC
486	t__Prevotella stercorea/HRGMv2_0161	Prevotella stercorea	Prevotella stercorea	0.0139313	CRC
487	t__Unknown_3195/HRGMv2_3195	Gemmiger genus spp.	Gemmiger genus spp.	0.0139233	CRC
488	t__43-108 sp001915545/HRGMv2_0378	43-108 sp001915545	Bacteroidaceae family spp.	0.0139204	HC
489	t__Unknown_2037/HRGMv2_2037	GCA-900066135 genus spp.	Lachnospiraceae family spp.	0.0139169	HC
490	t__Ligilactobacillus ruminis/HRGMv2_2461	Ligilactobacillus ruminis	Ligilactobacillus ruminis	0.0139101	HC
491	t__Phocea massiliensis/HRGMv2_3099	Phocea massiliensis	Phocea massiliensis	0.0138855	CRC
492	t__Unknown_0059/HRGMv2_0059	Pauljensenia genus spp.	Pauljensenia genus spp.	0.0138545	CRC
493	t__UMGS1474 sp900552115/HRGMv2_4506	UMGS1474 sp900552115	Acutalibacteraceae family spp.	0.0138041	CRC
494	t__Collinsella sp003466125/HRGMv2_1056	Collinsella sp003466125	Collinsella genus spp.	0.0137852	CRC
495	t__Unknown_4310/HRGMv2_4310	Lachnoclostridium_A genus spp.	Lachnoclostridium_A genus spp.	0.0137425	CRC
496	t__Haemophilus_A paraphrohaemolyticus/HRGMv2_4176	Haemophilus_A paraphrohaemolyticus	Haemophilus_A paraphrohaemolyticus	0.0136948	HC
497	t__Bifidobacterium catenulatum/HRGMv2_0071	Bifidobacterium catenulatum	Bifidobacterium catenulatum	0.0135411	HC
498	t__UBA738 sp003522945/HRGMv2_2743	UBA738 sp003522945	Oscillospiraceae family spp.	0.0135202	CRC
499	t__CAG-170 sp000436735/HRGMv2_2934	CAG-170 sp000436735	Oscillospiraceae family spp.	0.013466	CRC
500	t__Alistipes_A sp900545315/HRGMv2_0373	Alistipes_A sp900545315	Alistipes_A genus spp.	0.0134641	HC
